# Supplementary material for: Effectiveness and economic assessment of routine larviciding for prevention of chikungunya and dengue in temperate urban settings in Europe
Source: PLoS Negl Trop Dis. 2017 Sep 11;11(9):e0005918. doi: 10.1371/journal.pntd.0005918 (PMC5608415; doi:10.1371/journal.pntd.0005918)
Supplement: S1 Dataset — (CSV) [file pntd.0005918.s002.csv]

Municipality	Day	Month	Year	Temperature	ActiveTraps	Captures
Belluno	1	1	2014	-0.075	0	0
Belluno	2	1	2014	0.0666666667	0	0
Belluno	3	1	2014	1.4033333333	0	0
Belluno	4	1	2014	1.0466666667	0	0
Belluno	5	1	2014	-0.0383333333	0	0
Belluno	6	1	2014	2.6233333333	0	0
Belluno	7	1	2014	4.815	0	0
Belluno	8	1	2014	4.7383333333	0	0
Belluno	9	1	2014	4.15	0	0
Belluno	10	1	2014	4.58	0	0
Belluno	11	1	2014	5.0966666667	0	0
Belluno	12	1	2014	4.6333333333	0	0
Belluno	13	1	2014	3.4066666667	0	0
Belluno	14	1	2014	2.2766666667	0	0
Belluno	15	1	2014	1.7066666667	0	0
Belluno	16	1	2014	1.0183333333	0	0
Belluno	17	1	2014	0.4	0	0
Belluno	18	1	2014	3.0683333333	0	0
Belluno	19	1	2014	2.005	0	0
Belluno	20	1	2014	2.0283333333	0	0
Belluno	21	1	2014	1.5016666667	0	0
Belluno	22	1	2014	1.5466666667	0	0
Belluno	23	1	2014	2.2916666667	0	0
Belluno	24	1	2014	0.84	0	0
Belluno	25	1	2014	1.8233333333	0	0
Belluno	26	1	2014	0.455	0	0
Belluno	27	1	2014	1.4483333333	0	0
Belluno	28	1	2014	0.0066666667	0	0
Belluno	29	1	2014	-1.0083333333	0	0
Belluno	30	1	2014	-0.4816666667	0	0
Belluno	31	1	2014	-0.455	0	0
Belluno	1	2	2014	-2.2866666667	0	0
Belluno	2	2	2014	-1.3033333333	0	0
Belluno	3	2	2014	-2.9866666667	0	0
Belluno	4	2	2014	-1.09	0	0
Belluno	5	2	2014	1.4516666667	0	0
Belluno	6	2	2014	2.885	0	0
Belluno	7	2	2014	3.8566666667	0	0
Belluno	8	2	2014	2.23	0	0
Belluno	9	2	2014	3.335	0	0
Belluno	10	2	2014	3.7466666667	0	0
Belluno	11	2	2014	3.625	0	0
Belluno	12	2	2014	5.305	0	0
Belluno	13	2	2014	2.7933333333	0	0
Belluno	14	2	2014	1.9366666667	0	0
Belluno	15	2	2014	3.975	0	0
Belluno	16	2	2014	2.9016666667	0	0
Belluno	17	2	2014	4.585	0	0
Belluno	18	2	2014	5.9216666667	0	0
Belluno	19	2	2014	4.955	0	0
Belluno	20	2	2014	4.9316666667	0	0
Belluno	21	2	2014	6.11	0	0
Belluno	22	2	2014	4.9533333333	0	0
Belluno	23	2	2014	4.6166666667	0	0
Belluno	24	2	2014	6.3733333333	0	0
Belluno	25	2	2014	5.575	0	0
Belluno	26	2	2014	5.9216666667	0	0
Belluno	27	2	2014	6.2133333333	0	0
Belluno	28	2	2014	6.295	0	0
Belluno	1	3	2014	6.7016666667	0	0
Belluno	2	3	2014	8.24	0	0
Belluno	3	3	2014	9.705	0	0
Belluno	4	3	2014	10.4233333333	0	0
Belluno	5	3	2014	7.3766666667	0	0
Belluno	6	3	2014	7.455	0	0
Belluno	7	3	2014	9.5966666667	0	0
Belluno	8	3	2014	9.27	0	0
Belluno	9	3	2014	9.5966666667	0	0
Belluno	10	3	2014	8.7616666667	0	0
Belluno	11	3	2014	7.6633333333	0	0
Belluno	12	3	2014	10.8766666667	0	0
Belluno	13	3	2014	10.7083333333	0	0
Belluno	14	3	2014	13.4866666667	0	0
Belluno	15	3	2014	12.5566666667	0	0
Belluno	16	3	2014	12.4766666667	0	0
Belluno	17	3	2014	14.5033333333	0	0
Belluno	18	3	2014	11.585	0	0
Belluno	19	3	2014	14.36	0	0
Belluno	20	3	2014	12.8433333333	0	0
Belluno	21	3	2014	12.805	0	0
Belluno	22	3	2014	13.9833333333	0	0
Belluno	23	3	2014	14.4016666667	0	0
Belluno	24	3	2014	14.1683333333	0	0
Belluno	25	3	2014	12.7066666667	0	0
Belluno	26	3	2014	12.2516666667	0	0
Belluno	27	3	2014	12.745	0	0
Belluno	28	3	2014	11.9833333333	0	0
Belluno	29	3	2014	11.5733333333	0	0
Belluno	30	3	2014	13.5333333333	0	0
Belluno	31	3	2014	10.1916666667	0	0
Belluno	1	4	2014	12.6716666667	0	0
Belluno	2	4	2014	10.1466666667	0	0
Belluno	3	4	2014	12.7183333333	0	0
Belluno	4	4	2014	13.43	0	0
Belluno	5	4	2014	12.7683333333	0	0
Belluno	6	4	2014	12.5	0	0
Belluno	7	4	2014	13.3233333333	0	0
Belluno	8	4	2014	12.8583333333	0	0
Belluno	9	4	2014	11.7183333333	0	0
Belluno	10	4	2014	13.7083333333	0	0
Belluno	11	4	2014	13.8183333333	0	0
Belluno	12	4	2014	13.0233333333	0	0
Belluno	13	4	2014	13.5316666667	0	0
Belluno	14	4	2014	14.3866666667	0	0
Belluno	15	4	2014	12.37	0	0
Belluno	16	4	2014	10.155	0	0
Belluno	17	4	2014	12.6383333333	0	0
Belluno	18	4	2014	12.9466666667	5	0
Belluno	19	4	2014	13	0	0
Belluno	20	4	2014	13.5116666667	0	0
Belluno	21	4	2014	14.9616666667	0	0
Belluno	22	4	2014	15.52	0	0
Belluno	23	4	2014	15.66	0	0
Belluno	24	4	2014	15.395	0	0
Belluno	25	4	2014	14.615	0	0
Belluno	26	4	2014	15.8583333333	0	0
Belluno	27	4	2014	16.0083333333	0	0
Belluno	28	4	2014	16.01	0	0
Belluno	29	4	2014	15.2	0	0
Belluno	30	4	2014	14.965	6	0
Belluno	1	5	2014	15.835	0	0
Belluno	2	5	2014	14.9566666667	0	0
Belluno	3	5	2014	14.8366666667	0	0
Belluno	4	5	2014	14.8983333333	0	0
Belluno	5	5	2014	13.6016666667	0	0
Belluno	6	5	2014	15.07	0	0
Belluno	7	5	2014	14.9733333333	0	0
Belluno	8	5	2014	14.0533333333	0	0
Belluno	9	5	2014	14.3866666667	0	0
Belluno	10	5	2014	14.315	0	0
Belluno	11	5	2014	13.3116666667	0	0
Belluno	12	5	2014	13.1833333333	0	0
Belluno	13	5	2014	12.72	0	0
Belluno	14	5	2014	12.3783333333	0	0
Belluno	15	5	2014	12.6316666667	6	0
Belluno	16	5	2014	14.2966666667	0	0
Belluno	17	5	2014	14.3166666667	0	0
Belluno	18	5	2014	15.88	0	0
Belluno	19	5	2014	17.1133333333	0	0
Belluno	20	5	2014	18.2233333333	0	0
Belluno	21	5	2014	19.035	0	0
Belluno	22	5	2014	18.68	0	0
Belluno	23	5	2014	19.8683333333	0	0
Belluno	24	5	2014	19.955	0	0
Belluno	25	5	2014	19.1483333333	0	0
Belluno	26	5	2014	19.4233333333	0	0
Belluno	27	5	2014	19.52	0	0
Belluno	28	5	2014	19.2333333333	0	0
Belluno	29	5	2014	18.69	0	0
Belluno	30	5	2014	17.7283333333	6	2
Belluno	31	5	2014	18.465	0	0
Belluno	1	6	2014	20.83	0	0
Belluno	2	6	2014	21.5916666667	0	0
Belluno	3	6	2014	22.0733333333	0	0
Belluno	4	6	2014	21.185	0	0
Belluno	5	6	2014	23.1	0	0
Belluno	6	6	2014	20.525	0	0
Belluno	7	6	2014	22.2216666667	0	0
Belluno	8	6	2014	24.3816666667	0	0
Belluno	9	6	2014	25.3416666667	0	0
Belluno	10	6	2014	24.09	0	0
Belluno	11	6	2014	27.0916666667	0	0
Belluno	12	6	2014	25.0016666667	5	2
Belluno	13	6	2014	25.5433333333	0	0
Belluno	14	6	2014	26.91	0	0
Belluno	15	6	2014	26.9533333333	0	0
Belluno	16	6	2014	26.72	0	0
Belluno	17	6	2014	25.3516666667	0	0
Belluno	18	6	2014	19.1266666667	0	0
Belluno	19	6	2014	19.3016666667	0	0
Belluno	20	6	2014	19.78	0	0
Belluno	21	6	2014	19.77	0	0
Belluno	22	6	2014	19.12	0	0
Belluno	23	6	2014	19.9283333333	0	0
Belluno	24	6	2014	19.235	0	0
Belluno	25	6	2014	19.53	6	1
Belluno	26	6	2014	19.5183333333	0	0
Belluno	27	6	2014	20.045	0	0
Belluno	28	6	2014	19.0816666667	0	0
Belluno	29	6	2014	18.0783333333	0	0
Belluno	30	6	2014	17.7383333333	0	0
Belluno	1	7	2014	18.315	0	0
Belluno	2	7	2014	18.3633333333	0	0
Belluno	3	7	2014	18.32	0	0
Belluno	4	7	2014	18.65	0	0
Belluno	5	7	2014	19.8983333333	0	0
Belluno	6	7	2014	21.71	0	0
Belluno	7	7	2014	19.8266666667	0	0
Belluno	8	7	2014	20.8216666667	0	0
Belluno	9	7	2014	19.86	0	0
Belluno	10	7	2014	20.0166666667	6	7
Belluno	11	7	2014	19.3483333333	0	0
Belluno	12	7	2014	19.8616666667	0	0
Belluno	13	7	2014	20.9016666667	0	0
Belluno	14	7	2014	21.695	0	0
Belluno	15	7	2014	21.2766666667	0	0
Belluno	16	7	2014	23.0733333333	0	0
Belluno	17	7	2014	22.9516666667	0	0
Belluno	18	7	2014	22.635	0	0
Belluno	19	7	2014	22.9216666667	0	0
Belluno	20	7	2014	23.69	0	0
Belluno	21	7	2014	23.7133333333	0	0
Belluno	22	7	2014	22.4483333333	0	0
Belluno	23	7	2014	23.1916666667	0	0
Belluno	24	7	2014	22.605	0	0
Belluno	25	7	2014	21.1583333333	6	2
Belluno	26	7	2014	21.88	0	0
Belluno	27	7	2014	20.535	0	0
Belluno	28	7	2014	20.0016666667	0	0
Belluno	29	7	2014	20.71	0	0
Belluno	30	7	2014	19.5483333333	0	0
Belluno	31	7	2014	19.5883333333	0	0
Belluno	1	8	2014	19.5116666667	0	0
Belluno	2	8	2014	19.2783333333	0	0
Belluno	3	8	2014	19.43	0	0
Belluno	4	8	2014	19.985	0	0
Belluno	5	8	2014	19.3716666667	0	0
Belluno	6	8	2014	18.3883333333	6	2
Belluno	7	8	2014	18.2666666667	0	0
Belluno	8	8	2014	19.2316666667	0	0
Belluno	9	8	2014	21.5183333333	0	0
Belluno	10	8	2014	22.25	0	0
Belluno	11	8	2014	20.11	0	0
Belluno	12	8	2014	18.9416666667	0	0
Belluno	13	8	2014	19.0133333333	0	0
Belluno	14	8	2014	18.68	0	0
Belluno	15	8	2014	19.1066666667	0	0
Belluno	16	8	2014	17.4016666667	0	0
Belluno	17	8	2014	16.08	0	0
Belluno	18	8	2014	16.94	0	0
Belluno	19	8	2014	17.2366666667	0	0
Belluno	20	8	2014	17.37	0	0
Belluno	21	8	2014	18.31	6	17
Belluno	22	8	2014	18.2866666667	0	0
Belluno	23	8	2014	18.8533333333	0	0
Belluno	24	8	2014	19.6633333333	0	0
Belluno	25	8	2014	19.3	0	0
Belluno	26	8	2014	19.3516666667	0	0
Belluno	27	8	2014	19.3616666667	0	0
Belluno	28	8	2014	18.7683333333	0	0
Belluno	29	8	2014	18.78	0	0
Belluno	30	8	2014	19.5766666667	0	0
Belluno	31	8	2014	18.9166666667	0	0
Belluno	1	9	2014	18.7566666667	0	0
Belluno	2	9	2014	18.8016666667	0	0
Belluno	3	9	2014	19.5	0	0
Belluno	4	9	2014	19.04	0	0
Belluno	5	9	2014	18.9066666667	6	7
Belluno	6	9	2014	20.3766666667	0	0
Belluno	7	9	2014	20.1083333333	0	0
Belluno	8	9	2014	19.6316666667	0	0
Belluno	9	9	2014	17.605	0	0
Belluno	10	9	2014	18.76	0	0
Belluno	11	9	2014	18.0516666667	0	0
Belluno	12	9	2014	16.8883333333	0	0
Belluno	13	9	2014	17.01	0	0
Belluno	14	9	2014	16.61	0	0
Belluno	15	9	2014	17.0033333333	0	0
Belluno	16	9	2014	16.8016666667	0	0
Belluno	17	9	2014	16.555	0	0
Belluno	18	9	2014	17.1583333333	4	18
Belluno	19	9	2014	16.7966666667	0	0
Belluno	20	9	2014	15.1116666667	0	0
Belluno	21	9	2014	15.0566666667	0	0
Belluno	22	9	2014	17.4033333333	0	0
Belluno	23	9	2014	13.2483333333	0	0
Belluno	24	9	2014	13.6166666667	0	0
Belluno	25	9	2014	14.5933333333	0	0
Belluno	26	9	2014	15.9933333333	0	0
Belluno	27	9	2014	17.0666666667	0	0
Belluno	28	9	2014	16.905	0	0
Belluno	29	9	2014	17.6033333333	0	0
Belluno	30	9	2014	16.8333333333	0	0
Belluno	1	1	2015	-0.4283333333	0	0
Belluno	2	1	2015	0.7783333333	0	0
Belluno	3	1	2015	2.1366666667	0	0
Belluno	4	1	2015	2.5333333333	0	0
Belluno	5	1	2015	1.6	0	0
Belluno	6	1	2015	0.9533333333	0	0
Belluno	7	1	2015	0.895	0	0
Belluno	8	1	2015	0.62	0	0
Belluno	9	1	2015	0.8683333333	0	0
Belluno	10	1	2015	2.385	0	0
Belluno	11	1	2015	3.9116666667	0	0
Belluno	12	1	2015	3.1083333333	0	0
Belluno	13	1	2015	1.37	0	0
Belluno	14	1	2015	1.5466666667	0	0
Belluno	15	1	2015	0.95	0	0
Belluno	16	1	2015	0.9866666667	0	0
Belluno	17	1	2015	0.9833333333	0	0
Belluno	18	1	2015	1.7183333333	0	0
Belluno	19	1	2015	2.4516666667	0	0
Belluno	20	1	2015	2.9966666667	0	0
Belluno	21	1	2015	3.1583333333	0	0
Belluno	22	1	2015	2.8766666667	0	0
Belluno	23	1	2015	1.5916666667	0	0
Belluno	24	1	2015	2.9	0	0
Belluno	25	1	2015	1.0066666667	0	0
Belluno	26	1	2015	-0.7933333333	0	0
Belluno	27	1	2015	-3.3466666667	0	0
Belluno	28	1	2015	-0.0516666667	0	0
Belluno	29	1	2015	-1.8966666667	0	0
Belluno	30	1	2015	-1.8116666667	0	0
Belluno	31	1	2015	-3.5566666667	0	0
Belluno	1	2	2015	-1.3066666667	0	0
Belluno	2	2	2015	-2.2466666667	0	0
Belluno	3	2	2015	-0.2383333333	0	0
Belluno	4	2	2015	0.3516666667	0	0
Belluno	5	2	2015	1.1216666667	0	0
Belluno	6	2	2015	2.1716666667	0	0
Belluno	7	2	2015	0.5916666667	0	0
Belluno	8	2	2015	2.1383333333	0	0
Belluno	9	2	2015	1.1733333333	0	0
Belluno	10	2	2015	3.4233333333	0	0
Belluno	11	2	2015	5.005	0	0
Belluno	12	2	2015	3.8866666667	0	0
Belluno	13	2	2015	4.2366666667	0	0
Belluno	14	2	2015	4.5133333333	0	0
Belluno	15	2	2015	4.8166666667	0	0
Belluno	16	2	2015	4.305	0	0
Belluno	17	2	2015	5.1966666667	0	0
Belluno	18	2	2015	5.1033333333	0	0
Belluno	19	2	2015	3.54	0	0
Belluno	20	2	2015	4.3916666667	0	0
Belluno	21	2	2015	4.6183333333	0	0
Belluno	22	2	2015	4.7733333333	0	0
Belluno	23	2	2015	5.485	0	0
Belluno	24	2	2015	4.87	0	0
Belluno	25	2	2015	5.6983333333	0	0
Belluno	26	2	2015	6.0016666667	0	0
Belluno	27	2	2015	6.3033333333	0	0
Belluno	28	2	2015	6.13	0	0
Belluno	1	3	2015	6.8016666667	0	0
Belluno	2	3	2015	5.9633333333	0	0
Belluno	3	3	2015	7.2316666667	0	0
Belluno	4	3	2015	6.5566666667	0	0
Belluno	5	3	2015	5.9116666667	0	0
Belluno	6	3	2015	6.7733333333	0	0
Belluno	7	3	2015	6.0816666667	0	0
Belluno	8	3	2015	6.4966666667	0	0
Belluno	9	3	2015	7.0516666667	0	0
Belluno	10	3	2015	8.545	0	0
Belluno	11	3	2015	7.6066666667	0	0
Belluno	12	3	2015	8.305	0	0
Belluno	13	3	2015	8.5333333333	0	0
Belluno	14	3	2015	8.1066666667	0	0
Belluno	15	3	2015	8.3233333333	0	0
Belluno	16	3	2015	7.7683333333	0	0
Belluno	17	3	2015	8.705	0	0
Belluno	18	3	2015	9.7	0	0
Belluno	19	3	2015	10.065	0	0
Belluno	20	3	2015	9.34	0	0
Belluno	21	3	2015	9.5233333333	0	0
Belluno	22	3	2015	8.98	0	0
Belluno	23	3	2015	9.7833333333	0	0
Belluno	24	3	2015	11.2883333333	0	0
Belluno	25	3	2015	10.7366666667	0	0
Belluno	26	3	2015	11.4166666667	0	0
Belluno	27	3	2015	11.5616666667	0	0
Belluno	28	3	2015	11.53	0	0
Belluno	29	3	2015	10.9533333333	0	0
Belluno	30	3	2015	11.1233333333	0	0
Belluno	31	3	2015	12	0	0
Belluno	1	4	2015	10.095	0	0
Belluno	2	4	2015	9.3433333333	0	0
Belluno	3	4	2015	8.9233333333	0	0
Belluno	4	4	2015	10.29	0	0
Belluno	5	4	2015	8.6133333333	0	0
Belluno	6	4	2015	10.2466666667	0	0
Belluno	7	4	2015	9.58	0	0
Belluno	8	4	2015	9.8716666667	0	0
Belluno	9	4	2015	13.2533333333	0	0
Belluno	10	4	2015	11.0016666667	0	0
Belluno	11	4	2015	13.9216666667	0	0
Belluno	12	4	2015	11.625	0	0
Belluno	13	4	2015	14.1066666667	0	0
Belluno	14	4	2015	15.5916666667	0	0
Belluno	15	4	2015	16.0866666667	0	0
Belluno	16	4	2015	16.0866666667	0	0
Belluno	17	4	2015	14.59	0	0
Belluno	18	4	2015	15.3216666667	0	0
Belluno	19	4	2015	9.795	0	0
Belluno	20	4	2015	15.44	0	0
Belluno	21	4	2015	15.8516666667	0	0
Belluno	22	4	2015	16.59	0	0
Belluno	23	4	2015	14.7566666667	0	0
Belluno	24	4	2015	17.06	0	0
Belluno	25	4	2015	17.7166666667	0	0
Belluno	26	4	2015	16.7166666667	0	0
Belluno	27	4	2015	16.455	0	0
Belluno	28	4	2015	17.2016666667	0	0
Belluno	29	4	2015	14.9716666667	0	0
Belluno	30	4	2015	14.9533333333	4	0
Belluno	1	5	2015	17.9766666667	0	0
Belluno	2	5	2015	18.205	0	0
Belluno	3	5	2015	19.8033333333	0	0
Belluno	4	5	2015	19.135	0	0
Belluno	5	5	2015	18.6633333333	0	0
Belluno	6	5	2015	19.0883333333	0	0
Belluno	7	5	2015	18.605	0	0
Belluno	8	5	2015	19.485	0	0
Belluno	9	5	2015	16.1416666667	0	0
Belluno	10	5	2015	16.8933333333	0	0
Belluno	11	5	2015	18.5033333333	0	0
Belluno	12	5	2015	18.87	0	0
Belluno	13	5	2015	18.8333333333	0	0
Belluno	14	5	2015	17.9016666667	6	2
Belluno	15	5	2015	19.15	0	0
Belluno	16	5	2015	18.8933333333	0	0
Belluno	17	5	2015	19.52	0	0
Belluno	18	5	2015	20.7533333333	0	0
Belluno	19	5	2015	19.9166666667	0	0
Belluno	20	5	2015	19.15	0	0
Belluno	21	5	2015	19.0583333333	0	0
Belluno	22	5	2015	18.075	0	0
Belluno	23	5	2015	17.59	0	0
Belluno	24	5	2015	15.6783333333	0	0
Belluno	25	5	2015	16.3866666667	0	0
Belluno	26	5	2015	15.8033333333	0	0
Belluno	27	5	2015	15.8566666667	0	0
Belluno	28	5	2015	15.5566666667	6	5
Belluno	29	5	2015	19.0916666667	0	0
Belluno	30	5	2015	22.2733333333	0	0
Belluno	31	5	2015	24.595	0	0
Belluno	1	6	2015	24.5116666667	0	0
Belluno	2	6	2015	21.985	0	0
Belluno	3	6	2015	22.2433333333	0	0
Belluno	4	6	2015	24.9716666667	0	0
Belluno	5	6	2015	25.6066666667	0	0
Belluno	6	6	2015	24.4516666667	0	0
Belluno	7	6	2015	25.805	0	0
Belluno	8	6	2015	23.2016666667	0	0
Belluno	9	6	2015	24.7166666667	0	0
Belluno	10	6	2015	22.7183333333	0	0
Belluno	11	6	2015	22.4083333333	6	7
Belluno	12	6	2015	24.8666666667	0	0
Belluno	13	6	2015	22.5033333333	0	0
Belluno	14	6	2015	22.0666666667	0	0
Belluno	15	6	2015	21.79	0	0
Belluno	16	6	2015	21.8816666667	0	0
Belluno	17	6	2015	19.9266666667	0	0
Belluno	18	6	2015	20.7166666667	0	0
Belluno	19	6	2015	19.7533333333	0	0
Belluno	20	6	2015	17.7116666667	0	0
Belluno	21	6	2015	20.9983333333	0	0
Belluno	22	6	2015	21.0983333333	0	0
Belluno	23	6	2015	21.2183333333	0	0
Belluno	24	6	2015	18.765	0	0
Belluno	25	6	2015	20.1	6	5
Belluno	26	6	2015	21.4166666667	0	0
Belluno	27	6	2015	24.025	0	0
Belluno	28	6	2015	22.8083333333	0	0
Belluno	29	6	2015	23.415	0	0
Belluno	30	6	2015	21.97	0	0
Belluno	1	7	2015	22.835	0	0
Belluno	2	7	2015	24.5316666667	0	0
Belluno	3	7	2015	24.82	0	0
Belluno	4	7	2015	24.6683333333	0	0
Belluno	5	7	2015	24.7666666667	0	0
Belluno	6	7	2015	23.1733333333	0	0
Belluno	7	7	2015	26.0866666667	0	0
Belluno	8	7	2015	26.1666666667	0	0
Belluno	9	7	2015	21.42	6	4
Belluno	10	7	2015	22.5	0	0
Belluno	11	7	2015	23.8766666667	0	0
Belluno	12	7	2015	25.8283333333	0	0
Belluno	13	7	2015	24.86	0	0
Belluno	14	7	2015	24.3	0	0
Belluno	15	7	2015	25.125	0	0
Belluno	16	7	2015	25.34	0	0
Belluno	17	7	2015	24.7316666667	0	0
Belluno	18	7	2015	27.3216666667	0	0
Belluno	19	7	2015	25.8383333333	0	0
Belluno	20	7	2015	26.8066666667	0	0
Belluno	21	7	2015	28.435	0	0
Belluno	22	7	2015	27.5733333333	0	0
Belluno	23	7	2015	28.9116666667	6	14
Belluno	24	7	2015	27.865	0	0
Belluno	25	7	2015	26.6416666667	0	0
Belluno	26	7	2015	27.165	0	0
Belluno	27	7	2015	24.535	0	0
Belluno	28	7	2015	25.265	0	0
Belluno	29	7	2015	24.9266666667	0	0
Belluno	30	7	2015	22.5533333333	0	0
Belluno	31	7	2015	20.6566666667	0	0
Belluno	1	8	2015	22.3083333333	0	0
Belluno	2	8	2015	23.4666666667	0	0
Belluno	3	8	2015	24.1933333333	0	0
Belluno	4	8	2015	24.4966666667	0	0
Belluno	5	8	2015	25.815	0	0
Belluno	6	8	2015	27.8016666667	6	43
Belluno	7	8	2015	26.6116666667	0	0
Belluno	8	8	2015	25.9283333333	0	0
Belluno	9	8	2015	23.34	0	0
Belluno	10	8	2015	24.925	0	0
Belluno	11	8	2015	24.76	0	0
Belluno	12	8	2015	25.35	0	0
Belluno	13	8	2015	27.1783333333	0	0
Belluno	14	8	2015	25.9616666667	0	0
Belluno	15	8	2015	25.025	0	0
Belluno	16	8	2015	26.625	0	0
Belluno	17	8	2015	26.9183333333	0	0
Belluno	18	8	2015	26.1083333333	0	0
Belluno	19	8	2015	24.8283333333	0	0
Belluno	20	8	2015	21.6616666667	6	30
Belluno	21	8	2015	21.2666666667	0	0
Belluno	22	8	2015	21.785	0	0
Belluno	23	8	2015	21.7366666667	0	0
Belluno	24	8	2015	22.7216666667	0	0
Belluno	25	8	2015	22.515	0	0
Belluno	26	8	2015	22.485	0	0
Belluno	27	8	2015	21.335	0	0
Belluno	28	8	2015	22.4533333333	0	0
Belluno	29	8	2015	24.9733333333	0	0
Belluno	30	8	2015	23.8	0	0
Belluno	31	8	2015	24.4916666667	0	0
Belluno	1	9	2015	23.1266666667	0	0
Belluno	2	9	2015	22.435	0	0
Belluno	3	9	2015	22.4683333333	6	24
Belluno	4	9	2015	20.0533333333	0	0
Belluno	5	9	2015	18.5383333333	0	0
Belluno	6	9	2015	15.5316666667	0	0
Belluno	7	9	2015	15.52	0	0
Belluno	8	9	2015	15.4633333333	0	0
Belluno	9	9	2015	15.4666666667	0	0
Belluno	10	9	2015	15.635	0	0
Belluno	11	9	2015	15.2966666667	0	0
Belluno	12	9	2015	15.3583333333	0	0
Belluno	13	9	2015	15.9283333333	0	0
Belluno	14	9	2015	16.35	0	0
Belluno	15	9	2015	16.3316666667	0	0
Belluno	16	9	2015	17.4433333333	0	0
Belluno	17	9	2015	17.8566666667	6	85
Belluno	18	9	2015	18.0583333333	0	0
Belluno	19	9	2015	17.3566666667	0	0
Belluno	20	9	2015	17.2283333333	0	0
Belluno	21	9	2015	17.54	0	0
Belluno	22	9	2015	18.1233333333	0	0
Belluno	23	9	2015	17.7833333333	0	0
Belluno	24	9	2015	17.2333333333	0	0
Belluno	25	9	2015	14.83	0	0
Belluno	26	9	2015	13.6883333333	0	0
Belluno	27	9	2015	13.6016666667	0	0
Belluno	28	9	2015	13.425	0	0
Belluno	29	9	2015	12.6316666667	6	30
Belluno	30	9	2015	12.8816666667	0	0
Feltre	1	1	2014	2.6233333333	0	0
Feltre	2	1	2014	2.8533333333	0	0
Feltre	3	1	2014	3.1616666667	0	0
Feltre	4	1	2014	3.9966666667	0	0
Feltre	5	1	2014	3.6666666667	0	0
Feltre	6	1	2014	4.6383333333	0	0
Feltre	7	1	2014	5.4416666667	0	0
Feltre	8	1	2014	5.5983333333	0	0
Feltre	9	1	2014	5.2966666667	0	0
Feltre	10	1	2014	5.4733333333	0	0
Feltre	11	1	2014	4.845	0	0
Feltre	12	1	2014	5.0233333333	0	0
Feltre	13	1	2014	3.87	0	0
Feltre	14	1	2014	3.32	0	0
Feltre	15	1	2014	3.2216666667	0	0
Feltre	16	1	2014	2.9466666667	0	0
Feltre	17	1	2014	4.0816666667	0	0
Feltre	18	1	2014	4.6466666667	0	0
Feltre	19	1	2014	3.0233333333	0	0
Feltre	20	1	2014	2.2033333333	0	0
Feltre	21	1	2014	2.2116666667	0	0
Feltre	22	1	2014	2.16	0	0
Feltre	23	1	2014	2.3833333333	0	0
Feltre	24	1	2014	2.01	0	0
Feltre	25	1	2014	2.7183333333	0	0
Feltre	26	1	2014	1.415	0	0
Feltre	27	1	2014	2.4833333333	0	0
Feltre	28	1	2014	2.6716666667	0	0
Feltre	29	1	2014	2.1283333333	0	0
Feltre	30	1	2014	0.985	0	0
Feltre	31	1	2014	1.0516666667	0	0
Feltre	1	2	2014	-0.4066666667	0	0
Feltre	2	2	2014	1.395	0	0
Feltre	3	2	2014	-1.2483333333	0	0
Feltre	4	2	2014	2.03	0	0
Feltre	5	2	2014	2.3633333333	0	0
Feltre	6	2	2014	5.2766666667	0	0
Feltre	7	2	2014	3.115	0	0
Feltre	8	2	2014	5.255	0	0
Feltre	9	2	2014	5.185	0	0
Feltre	10	2	2014	4.8116666667	0	0
Feltre	11	2	2014	4.4566666667	0	0
Feltre	12	2	2014	5.435	0	0
Feltre	13	2	2014	5.0883333333	0	0
Feltre	14	2	2014	4.405	0	0
Feltre	15	2	2014	4.1683333333	0	0
Feltre	16	2	2014	5.0366666667	0	0
Feltre	17	2	2014	6.0033333333	0	0
Feltre	18	2	2014	7.1133333333	0	0
Feltre	19	2	2014	7.38	0	0
Feltre	20	2	2014	7.3583333333	0	0
Feltre	21	2	2014	7.0916666667	0	0
Feltre	22	2	2014	6.9333333333	0	0
Feltre	23	2	2014	6.3466666667	0	0
Feltre	24	2	2014	7.2416666667	0	0
Feltre	25	2	2014	5.5683333333	0	0
Feltre	26	2	2014	6.7433333333	0	0
Feltre	27	2	2014	6.8066666667	0	0
Feltre	28	2	2014	6.825	0	0
Feltre	1	3	2014	6.9166666667	0	0
Feltre	2	3	2014	7.4333333333	0	0
Feltre	3	3	2014	10.2866666667	0	0
Feltre	4	3	2014	9.9033333333	0	0
Feltre	5	3	2014	8.4133333333	0	0
Feltre	6	3	2014	7.8766666667	0	0
Feltre	7	3	2014	10.005	0	0
Feltre	8	3	2014	9.1533333333	0	0
Feltre	9	3	2014	9.6566666667	0	0
Feltre	10	3	2014	9.1	0	0
Feltre	11	3	2014	7.705	0	0
Feltre	12	3	2014	11.0516666667	0	0
Feltre	13	3	2014	10.41	0	0
Feltre	14	3	2014	13.3416666667	0	0
Feltre	15	3	2014	12.32	0	0
Feltre	16	3	2014	11.99	0	0
Feltre	17	3	2014	14.1933333333	0	0
Feltre	18	3	2014	11.7333333333	0	0
Feltre	19	3	2014	14.065	0	0
Feltre	20	3	2014	12.8816666667	0	0
Feltre	21	3	2014	11.075	0	0
Feltre	22	3	2014	11.3483333333	0	0
Feltre	23	3	2014	11.4333333333	0	0
Feltre	24	3	2014	10.9933333333	0	0
Feltre	25	3	2014	12.015	0	0
Feltre	26	3	2014	10.0933333333	0	0
Feltre	27	3	2014	12.0683333333	0	0
Feltre	28	3	2014	12.6233333333	0	0
Feltre	29	3	2014	12.4483333333	0	0
Feltre	30	3	2014	14.4466666667	0	0
Feltre	31	3	2014	11.505	0	0
Feltre	1	4	2014	13.5216666667	0	0
Feltre	2	4	2014	12.8416666667	0	0
Feltre	3	4	2014	13.5183333333	0	0
Feltre	4	4	2014	14.9833333333	0	0
Feltre	5	4	2014	14.9066666667	0	0
Feltre	6	4	2014	14.4333333333	0	0
Feltre	7	4	2014	14.995	0	0
Feltre	8	4	2014	15.365	0	0
Feltre	9	4	2014	13.525	0	0
Feltre	10	4	2014	15.4483333333	0	0
Feltre	11	4	2014	15.1133333333	0	0
Feltre	12	4	2014	15.1233333333	0	0
Feltre	13	4	2014	14.1433333333	0	0
Feltre	14	4	2014	14.9783333333	0	0
Feltre	15	4	2014	13.7333333333	0	0
Feltre	16	4	2014	11.5666666667	0	0
Feltre	17	4	2014	13.3666666667	0	0
Feltre	18	4	2014	12.8266666667	0	0
Feltre	19	4	2014	13.4683333333	0	0
Feltre	20	4	2014	12.8833333333	0	0
Feltre	21	4	2014	12.69	0	0
Feltre	22	4	2014	15.255	0	0
Feltre	23	4	2014	16	0	0
Feltre	24	4	2014	15.06	6	0
Feltre	25	4	2014	16.875	0	0
Feltre	26	4	2014	17.305	0	0
Feltre	27	4	2014	16.3466666667	0	0
Feltre	28	4	2014	16.3983333333	0	0
Feltre	29	4	2014	16.645	0	0
Feltre	30	4	2014	16.26	0	0
Feltre	1	5	2014	16.8566666667	0	0
Feltre	2	5	2014	17.0233333333	0	0
Feltre	3	5	2014	16.4533333333	0	0
Feltre	4	5	2014	16.6533333333	0	0
Feltre	5	5	2014	14.4583333333	0	0
Feltre	6	5	2014	16.2566666667	0	0
Feltre	7	5	2014	16.845	0	0
Feltre	8	5	2014	16.4066666667	5	1
Feltre	9	5	2014	15.8033333333	0	0
Feltre	10	5	2014	16.4933333333	0	0
Feltre	11	5	2014	16.0716666667	0	0
Feltre	12	5	2014	14.9483333333	0	0
Feltre	13	5	2014	14.4633333333	0	0
Feltre	14	5	2014	15.13	0	0
Feltre	15	5	2014	15.16	0	0
Feltre	16	5	2014	14.1783333333	0	0
Feltre	17	5	2014	15.1983333333	0	0
Feltre	18	5	2014	17.5683333333	0	0
Feltre	19	5	2014	15.16	0	0
Feltre	20	5	2014	18.5633333333	0	0
Feltre	21	5	2014	20.3433333333	0	0
Feltre	22	5	2014	19.7233333333	6	0
Feltre	23	5	2014	20.2016666667	0	0
Feltre	24	5	2014	20.375	0	0
Feltre	25	5	2014	19.1183333333	0	0
Feltre	26	5	2014	19.9916666667	0	0
Feltre	27	5	2014	19.5283333333	0	0
Feltre	28	5	2014	17.1833333333	0	0
Feltre	29	5	2014	18.0733333333	0	0
Feltre	30	5	2014	17.9666666667	0	0
Feltre	31	5	2014	16.495	0	0
Feltre	1	6	2014	19.11	0	0
Feltre	2	6	2014	20.7766666667	0	0
Feltre	3	6	2014	20.3133333333	0	0
Feltre	4	6	2014	20.9783333333	0	0
Feltre	5	6	2014	24.0533333333	6	9
Feltre	6	6	2014	22.9883333333	0	0
Feltre	7	6	2014	24.9816666667	0	0
Feltre	8	6	2014	25.22	0	0
Feltre	9	6	2014	26.9816666667	0	0
Feltre	10	6	2014	25.2416666667	0	0
Feltre	11	6	2014	28.67	0	0
Feltre	12	6	2014	25.91	0	0
Feltre	13	6	2014	25.2216666667	0	0
Feltre	14	6	2014	26.4033333333	0	0
Feltre	15	6	2014	26.8583333333	0	0
Feltre	16	6	2014	26.4866666667	0	0
Feltre	17	6	2014	26.4633333333	0	0
Feltre	18	6	2014	20.6166666667	6	18
Feltre	19	6	2014	19.8483333333	0	0
Feltre	20	6	2014	20.59	0	0
Feltre	21	6	2014	20.9966666667	0	0
Feltre	22	6	2014	21.515	0	0
Feltre	23	6	2014	21.5666666667	0	0
Feltre	24	6	2014	20.39	0	0
Feltre	25	6	2014	21.1716666667	0	0
Feltre	26	6	2014	19.2983333333	0	0
Feltre	27	6	2014	19.86	0	0
Feltre	28	6	2014	19.3116666667	0	0
Feltre	29	6	2014	19.345	0	0
Feltre	30	6	2014	18.86	0	0
Feltre	1	7	2014	19.7166666667	0	0
Feltre	2	7	2014	19.3983333333	0	0
Feltre	3	7	2014	19.67	5	23
Feltre	4	7	2014	19.6216666667	0	0
Feltre	5	7	2014	20.2366666667	0	0
Feltre	6	7	2014	20.2483333333	0	0
Feltre	7	7	2014	21.0616666667	0	0
Feltre	8	7	2014	20.0683333333	0	0
Feltre	9	7	2014	20.275	0	0
Feltre	10	7	2014	20.3116666667	0	0
Feltre	11	7	2014	21.02	0	0
Feltre	12	7	2014	22.49	0	0
Feltre	13	7	2014	21.405	0	0
Feltre	14	7	2014	21.965	0	0
Feltre	15	7	2014	22.885	0	0
Feltre	16	7	2014	22.085	0	0
Feltre	17	7	2014	22.5216666667	5	11
Feltre	18	7	2014	23.35	0	0
Feltre	19	7	2014	24.9883333333	0	0
Feltre	20	7	2014	25.5666666667	0	0
Feltre	21	7	2014	24.9466666667	0	0
Feltre	22	7	2014	21.8333333333	0	0
Feltre	23	7	2014	24.35	0	0
Feltre	24	7	2014	24.2616666667	0	0
Feltre	25	7	2014	22.9983333333	0	0
Feltre	26	7	2014	21.5766666667	0	0
Feltre	27	7	2014	21.18	0	0
Feltre	28	7	2014	22.4683333333	0	0
Feltre	29	7	2014	21.975	0	0
Feltre	30	7	2014	20.1	0	0
Feltre	31	7	2014	20.0066666667	0	0
Feltre	1	8	2014	20.285	0	0
Feltre	2	8	2014	19.7533333333	0	0
Feltre	3	8	2014	20.46	5	40
Feltre	4	8	2014	20.6383333333	0	0
Feltre	5	8	2014	20.505	0	0
Feltre	6	8	2014	20.025	0	0
Feltre	7	8	2014	20.2283333333	0	0
Feltre	8	8	2014	19.6766666667	0	0
Feltre	9	8	2014	20.44	0	0
Feltre	10	8	2014	21.3833333333	0	0
Feltre	11	8	2014	21.255	0	0
Feltre	12	8	2014	21.2583333333	0	0
Feltre	13	8	2014	20.3933333333	0	0
Feltre	14	8	2014	18.3416666667	0	0
Feltre	15	8	2014	18.3816666667	0	0
Feltre	16	8	2014	18.565	0	0
Feltre	17	8	2014	18.4866666667	0	0
Feltre	18	8	2014	18.8933333333	0	0
Feltre	19	8	2014	19.37	0	0
Feltre	20	8	2014	20.44	0	0
Feltre	21	8	2014	20.2766666667	0	0
Feltre	22	8	2014	20.5983333333	0	0
Feltre	23	8	2014	19.78	0	0
Feltre	24	8	2014	19.89	0	0
Feltre	25	8	2014	20.1783333333	0	0
Feltre	26	8	2014	20.2566666667	0	0
Feltre	27	8	2014	20.4966666667	0	0
Feltre	28	8	2014	20.1033333333	6	188
Feltre	29	8	2014	20.1166666667	0	0
Feltre	30	8	2014	20.0816666667	0	0
Feltre	31	8	2014	18.92	0	0
Feltre	1	9	2014	18.755	0	0
Feltre	2	9	2014	18.7816666667	0	0
Feltre	3	9	2014	17.8183333333	0	0
Feltre	4	9	2014	19.61	0	0
Feltre	5	9	2014	20.0116666667	0	0
Feltre	6	9	2014	19.27	0	0
Feltre	7	9	2014	21.765	0	0
Feltre	8	9	2014	21.3983333333	0	0
Feltre	9	9	2014	20.7333333333	0	0
Feltre	10	9	2014	19.0066666667	0	0
Feltre	11	9	2014	18.025	0	0
Feltre	12	9	2014	16.8083333333	6	76
Feltre	13	9	2014	16.28	0	0
Feltre	14	9	2014	16.5166666667	0	0
Feltre	15	9	2014	19.52	0	0
Feltre	16	9	2014	18.835	0	0
Feltre	17	9	2014	17.4583333333	0	0
Feltre	18	9	2014	17.9	0	0
Feltre	19	9	2014	17.43	0	0
Feltre	20	9	2014	18.6616666667	0	0
Feltre	21	9	2014	18.05	0	0
Feltre	22	9	2014	19.01	0	0
Feltre	23	9	2014	14.34	6	120
Feltre	24	9	2014	14.83	0	0
Feltre	25	9	2014	14.8033333333	0	0
Feltre	26	9	2014	15.93	0	0
Feltre	27	9	2014	18.0183333333	0	0
Feltre	28	9	2014	16.7566666667	0	0
Feltre	29	9	2014	18.1483333333	0	0
Feltre	30	9	2014	17.8833333333	0	0
Feltre	1	1	2015	-1.615	0	0
Feltre	2	1	2015	-0.9216666667	0	0
Feltre	3	1	2015	0.075	0	0
Feltre	4	1	2015	4.2566666667	0	0
Feltre	5	1	2015	2.64	0	0
Feltre	6	1	2015	2.99	0	0
Feltre	7	1	2015	2.2283333333	0	0
Feltre	8	1	2015	2.2066666667	0	0
Feltre	9	1	2015	2.1466666667	0	0
Feltre	10	1	2015	3.4866666667	0	0
Feltre	11	1	2015	4.64	0	0
Feltre	12	1	2015	2.5933333333	0	0
Feltre	13	1	2015	0.8833333333	0	0
Feltre	14	1	2015	0.8316666667	0	0
Feltre	15	1	2015	0.3	0	0
Feltre	16	1	2015	1.045	0	0
Feltre	17	1	2015	0.1116666667	0	0
Feltre	18	1	2015	1.5366666667	0	0
Feltre	19	1	2015	3.1916666667	0	0
Feltre	20	1	2015	1.4933333333	0	0
Feltre	21	1	2015	3.735	0	0
Feltre	22	1	2015	1.9283333333	0	0
Feltre	23	1	2015	2.8583333333	0	0
Feltre	24	1	2015	1.0533333333	0	0
Feltre	25	1	2015	-0.575	0	0
Feltre	26	1	2015	-0.43	0	0
Feltre	27	1	2015	-2.4233333333	0	0
Feltre	28	1	2015	-0.675	0	0
Feltre	29	1	2015	-2.8	0	0
Feltre	30	1	2015	-2.72	0	0
Feltre	31	1	2015	-3.955	0	0
Feltre	1	2	2015	-1.82	0	0
Feltre	2	2	2015	-2.815	0	0
Feltre	3	2	2015	-3.1966666667	0	0
Feltre	4	2	2015	-2.06	0	0
Feltre	5	2	2015	-1.9183333333	0	0
Feltre	6	2	2015	-2.2183333333	0	0
Feltre	7	2	2015	-0.7466666667	0	0
Feltre	8	2	2015	-0.5416666667	0	0
Feltre	9	2	2015	-0.8833333333	0	0
Feltre	10	2	2015	3.5666666667	0	0
Feltre	11	2	2015	3.8516666667	0	0
Feltre	12	2	2015	3.44	0	0
Feltre	13	2	2015	4.0216666667	0	0
Feltre	14	2	2015	4.6533333333	0	0
Feltre	15	2	2015	4.6066666667	0	0
Feltre	16	2	2015	4.4066666667	0	0
Feltre	17	2	2015	4.275	0	0
Feltre	18	2	2015	4.6583333333	0	0
Feltre	19	2	2015	3.48	0	0
Feltre	20	2	2015	4.3216666667	0	0
Feltre	21	2	2015	3.7416666667	0	0
Feltre	22	2	2015	3.925	0	0
Feltre	23	2	2015	4.7483333333	0	0
Feltre	24	2	2015	3.755	0	0
Feltre	25	2	2015	3.625	0	0
Feltre	26	2	2015	4.83	0	0
Feltre	27	2	2015	5.2716666667	0	0
Feltre	28	2	2015	5.4416666667	0	0
Feltre	1	3	2015	5.9316666667	0	0
Feltre	2	3	2015	6.6766666667	0	0
Feltre	3	3	2015	7.1183333333	0	0
Feltre	4	3	2015	6.8566666667	0	0
Feltre	5	3	2015	5.915	0	0
Feltre	6	3	2015	7.1533333333	0	0
Feltre	7	3	2015	6.6533333333	0	0
Feltre	8	3	2015	7.41	0	0
Feltre	9	3	2015	7.53	0	0
Feltre	10	3	2015	8.8633333333	0	0
Feltre	11	3	2015	7.015	0	0
Feltre	12	3	2015	9.1183333333	0	0
Feltre	13	3	2015	7.4783333333	0	0
Feltre	14	3	2015	5.81	0	0
Feltre	15	3	2015	8.3566666667	0	0
Feltre	16	3	2015	8.6266666667	0	0
Feltre	17	3	2015	10.4116666667	0	0
Feltre	18	3	2015	10.3616666667	0	0
Feltre	19	3	2015	10.8066666667	0	0
Feltre	20	3	2015	7.565	0	0
Feltre	21	3	2015	8.985	0	0
Feltre	22	3	2015	9.01	0	0
Feltre	23	3	2015	7.83	0	0
Feltre	24	3	2015	9.5266666667	0	0
Feltre	25	3	2015	9.1916666667	0	0
Feltre	26	3	2015	10.4216666667	0	0
Feltre	27	3	2015	10.725	0	0
Feltre	28	3	2015	12.35	0	0
Feltre	29	3	2015	12.4933333333	0	0
Feltre	30	3	2015	12.4416666667	0	0
Feltre	31	3	2015	13.1616666667	0	0
Feltre	1	4	2015	11.1866666667	0	0
Feltre	2	4	2015	11.1966666667	0	0
Feltre	3	4	2015	9.33	0	0
Feltre	4	4	2015	10.8083333333	0	0
Feltre	5	4	2015	10.9666666667	0	0
Feltre	6	4	2015	10.93	0	0
Feltre	7	4	2015	10.945	0	0
Feltre	8	4	2015	9.5316666667	0	0
Feltre	9	4	2015	14.0533333333	0	0
Feltre	10	4	2015	11.78	0	0
Feltre	11	4	2015	14.7466666667	0	0
Feltre	12	4	2015	13.9166666667	0	0
Feltre	13	4	2015	15.6466666667	0	0
Feltre	14	4	2015	15.35	0	0
Feltre	15	4	2015	16.9233333333	0	0
Feltre	16	4	2015	15.695	0	0
Feltre	17	4	2015	15.5266666667	0	0
Feltre	18	4	2015	14.2316666667	0	0
Feltre	19	4	2015	11.07	0	0
Feltre	20	4	2015	15.955	0	0
Feltre	21	4	2015	18.0383333333	0	0
Feltre	22	4	2015	19.185	0	0
Feltre	23	4	2015	17.5016666667	0	0
Feltre	24	4	2015	17.0266666667	6	0
Feltre	25	4	2015	19.4033333333	0	0
Feltre	26	4	2015	19.3966666667	0	0
Feltre	27	4	2015	19.3916666667	0	0
Feltre	28	4	2015	18.8733333333	0	0
Feltre	29	4	2015	16.5	0	0
Feltre	30	4	2015	16.2233333333	0	0
Feltre	1	5	2015	17.6316666667	0	0
Feltre	2	5	2015	17.8266666667	0	0
Feltre	3	5	2015	19.8133333333	0	0
Feltre	4	5	2015	18.3366666667	0	0
Feltre	5	5	2015	18.9033333333	0	0
Feltre	6	5	2015	18.5966666667	0	0
Feltre	7	5	2015	19.575	6	9
Feltre	8	5	2015	20.1216666667	0	0
Feltre	9	5	2015	16.3466666667	0	0
Feltre	10	5	2015	16.3966666667	0	0
Feltre	11	5	2015	17.55	0	0
Feltre	12	5	2015	18.0783333333	0	0
Feltre	13	5	2015	18.5766666667	0	0
Feltre	14	5	2015	19.3533333333	0	0
Feltre	15	5	2015	20.4733333333	0	0
Feltre	16	5	2015	20.105	0	0
Feltre	17	5	2015	18.4983333333	0	0
Feltre	18	5	2015	22.2916666667	0	0
Feltre	19	5	2015	20.72	0	0
Feltre	20	5	2015	20.6083333333	0	0
Feltre	21	5	2015	20.29	4	0
Feltre	22	5	2015	19.8466666667	0	0
Feltre	23	5	2015	19.7583333333	0	0
Feltre	24	5	2015	17.7833333333	0	0
Feltre	25	5	2015	17.6666666667	0	0
Feltre	26	5	2015	17.585	0	0
Feltre	27	5	2015	18.9016666667	0	0
Feltre	28	5	2015	17.5966666667	0	0
Feltre	29	5	2015	20.3533333333	0	0
Feltre	30	5	2015	23.2666666667	0	0
Feltre	31	5	2015	22.6033333333	0	0
Feltre	1	6	2015	24.8383333333	0	0
Feltre	2	6	2015	22.115	0	0
Feltre	3	6	2015	24.78	0	0
Feltre	4	6	2015	25.1183333333	0	0
Feltre	5	6	2015	26.8816666667	6	30
Feltre	6	6	2015	24.9066666667	0	0
Feltre	7	6	2015	27.3816666667	0	0
Feltre	8	6	2015	26.0316666667	0	0
Feltre	9	6	2015	26.0466666667	0	0
Feltre	10	6	2015	23.8016666667	0	0
Feltre	11	6	2015	23.7266666667	0	0
Feltre	12	6	2015	25.11	0	0
Feltre	13	6	2015	26.005	0	0
Feltre	14	6	2015	23.4533333333	0	0
Feltre	15	6	2015	22.53	0	0
Feltre	16	6	2015	22.5316666667	0	0
Feltre	17	6	2015	19.8766666667	0	0
Feltre	18	6	2015	21.2166666667	5	34
Feltre	19	6	2015	19.9916666667	0	0
Feltre	20	6	2015	19.3366666667	0	0
Feltre	21	6	2015	21.11	0	0
Feltre	22	6	2015	21.3983333333	0	0
Feltre	23	6	2015	23.28	0	0
Feltre	24	6	2015	19.1916666667	0	0
Feltre	25	6	2015	23.95	0	0
Feltre	26	6	2015	22.74	0	0
Feltre	27	6	2015	25.96	0	0
Feltre	28	6	2015	24.33	0	0
Feltre	29	6	2015	25.445	0	0
Feltre	30	6	2015	25.87	0	0
Feltre	1	7	2015	23.0333333333	0	0
Feltre	2	7	2015	25.9816666667	6	101
Feltre	3	7	2015	25.5033333333	0	0
Feltre	4	7	2015	25.4366666667	0	0
Feltre	5	7	2015	26.55	0	0
Feltre	6	7	2015	24.28	0	0
Feltre	7	7	2015	28.03	0	0
Feltre	8	7	2015	27.6866666667	0	0
Feltre	9	7	2015	22.3183333333	0	0
Feltre	10	7	2015	21.79	0	0
Feltre	11	7	2015	25.3666666667	0	0
Feltre	12	7	2015	26.6383333333	0	0
Feltre	13	7	2015	24.82	0	0
Feltre	14	7	2015	25.1833333333	0	0
Feltre	15	7	2015	24.2316666667	0	0
Feltre	16	7	2015	27.17	0	0
Feltre	17	7	2015	26.4833333333	6	102
Feltre	18	7	2015	28.2566666667	0	0
Feltre	19	7	2015	26.4333333333	0	0
Feltre	20	7	2015	27.4766666667	0	0
Feltre	21	7	2015	28.4933333333	0	0
Feltre	22	7	2015	28.9333333333	0	0
Feltre	23	7	2015	31.7383333333	0	0
Feltre	24	7	2015	27.6733333333	0	0
Feltre	25	7	2015	30.5533333333	0	0
Feltre	26	7	2015	28.8983333333	0	0
Feltre	27	7	2015	28.555	0	0
Feltre	28	7	2015	29.7083333333	0	0
Feltre	29	7	2015	26.2633333333	0	0
Feltre	30	7	2015	24.3	6	221
Feltre	31	7	2015	21.1616666667	0	0
Feltre	1	8	2015	23.7016666667	0	0
Feltre	2	8	2015	25.3983333333	0	0
Feltre	3	8	2015	25.4566666667	0	0
Feltre	4	8	2015	26.2016666667	0	0
Feltre	5	8	2015	25.9983333333	0	0
Feltre	6	8	2015	28.9483333333	0	0
Feltre	7	8	2015	26.88	0	0
Feltre	8	8	2015	26.1266666667	0	0
Feltre	9	8	2015	24.345	0	0
Feltre	10	8	2015	28.5633333333	0	0
Feltre	11	8	2015	26.225	0	0
Feltre	12	8	2015	27.7116666667	0	0
Feltre	13	8	2015	29.3316666667	5	164
Feltre	14	8	2015	26.8166666667	0	0
Feltre	15	8	2015	27.2533333333	0	0
Feltre	16	8	2015	28.6116666667	0	0
Feltre	17	8	2015	28.3966666667	0	0
Feltre	18	8	2015	29.12	0	0
Feltre	19	8	2015	26.6016666667	0	0
Feltre	20	8	2015	20.9866666667	0	0
Feltre	21	8	2015	23.0766666667	0	0
Feltre	22	8	2015	23.2683333333	0	0
Feltre	23	8	2015	24.2483333333	0	0
Feltre	24	8	2015	24.5216666667	0	0
Feltre	25	8	2015	24.4	0	0
Feltre	26	8	2015	24.195	0	0
Feltre	27	8	2015	22.2583333333	0	0
Feltre	28	8	2015	22.7133333333	6	324
Feltre	29	8	2015	25.865	0	0
Feltre	30	8	2015	23.76	0	0
Feltre	31	8	2015	25.475	0	0
Feltre	1	9	2015	23.2733333333	0	0
Feltre	2	9	2015	23.6916666667	0	0
Feltre	3	9	2015	23.4766666667	0	0
Feltre	4	9	2015	21.985	0	0
Feltre	5	9	2015	20.3916666667	0	0
Feltre	6	9	2015	17.0016666667	0	0
Feltre	7	9	2015	17.035	0	0
Feltre	8	9	2015	15.4683333333	0	0
Feltre	9	9	2015	16.8233333333	0	0
Feltre	10	9	2015	17.02	6	313
Feltre	11	9	2015	16.3683333333	0	0
Feltre	12	9	2015	18.3566666667	0	0
Feltre	13	9	2015	17.705	0	0
Feltre	14	9	2015	17.7966666667	0	0
Feltre	15	9	2015	16.3183333333	0	0
Feltre	16	9	2015	18.0166666667	0	0
Feltre	17	9	2015	17.8516666667	0	0
Feltre	18	9	2015	18.3083333333	0	0
Feltre	19	9	2015	16.9116666667	0	0
Feltre	20	9	2015	18.125	0	0
Feltre	21	9	2015	17.7216666667	0	0
Feltre	22	9	2015	18.295	0	0
Feltre	23	9	2015	18.3383333333	0	0
Feltre	24	9	2015	17.9133333333	6	0
Feltre	25	9	2015	16.4116666667	0	0
Feltre	26	9	2015	16.3483333333	0	0
Feltre	27	9	2015	15.565	0	0
Feltre	28	9	2015	13.9033333333	0	0
Feltre	29	9	2015	14.8	0	0
Feltre	30	9	2015	13.9983333333	0	0
Povo	1	1	2014	-0.47375	0	0
Povo	2	1	2014	-0.785	0	0
Povo	3	1	2014	-0.21375	0	0
Povo	4	1	2014	0.6725	0	0
Povo	5	1	2014	0.10125	0	0
Povo	6	1	2014	1.2	0	0
Povo	7	1	2014	2.79125	0	0
Povo	8	1	2014	4.095	0	0
Povo	9	1	2014	4.2475	0	0
Povo	10	1	2014	5.105	0	0
Povo	11	1	2014	4.93	0	0
Povo	12	1	2014	4.95875	0	0
Povo	13	1	2014	3.1075	0	0
Povo	14	1	2014	2.5725	0	0
Povo	15	1	2014	3.48875	0	0
Povo	16	1	2014	3.39625	0	0
Povo	17	1	2014	2.16	0	0
Povo	18	1	2014	3.635	0	0
Povo	19	1	2014	2.90875	0	0
Povo	20	1	2014	2.75375	0	0
Povo	21	1	2014	1.92375	0	0
Povo	22	1	2014	2.55	0	0
Povo	23	1	2014	1.895	0	0
Povo	24	1	2014	1.79875	0	0
Povo	25	1	2014	3.9675	0	0
Povo	26	1	2014	1.59625	0	0
Povo	27	1	2014	2.5275	0	0
Povo	28	1	2014	1.0675	0	0
Povo	29	1	2014	-1.22	0	0
Povo	30	1	2014	-1.7475	0	0
Povo	31	1	2014	-0.965	0	0
Povo	1	2	2014	-1.3925	0	0
Povo	2	2	2014	-2.6275	0	0
Povo	3	2	2014	-1.365	0	0
Povo	4	2	2014	-0.66625	0	0
Povo	5	2	2014	0.66875	0	0
Povo	6	2	2014	2.5025	0	0
Povo	7	2	2014	2.57875	0	0
Povo	8	2	2014	2.625	0	0
Povo	9	2	2014	2.88	0	0
Povo	10	2	2014	2.64	0	0
Povo	11	2	2014	2.20125	0	0
Povo	12	2	2014	2.18625	0	0
Povo	13	2	2014	1.93	0	0
Povo	14	2	2014	2.1875	0	0
Povo	15	2	2014	2.28375	0	0
Povo	16	2	2014	3.54375	0	0
Povo	17	2	2014	5.11125	0	0
Povo	18	2	2014	5.635	0	0
Povo	19	2	2014	5.935	0	0
Povo	20	2	2014	5.71125	0	0
Povo	21	2	2014	5.64	0	0
Povo	22	2	2014	5.825	0	0
Povo	23	2	2014	5.40625	0	0
Povo	24	2	2014	6.92625	0	0
Povo	25	2	2014	5.47375	0	0
Povo	26	2	2014	6.23375	0	0
Povo	27	2	2014	6.3975	0	0
Povo	28	2	2014	6.3175	0	0
Povo	1	3	2014	6.70875	0	0
Povo	2	3	2014	10.31	0	0
Povo	3	3	2014	10.7	0	0
Povo	4	3	2014	10.43875	0	0
Povo	5	3	2014	9.4075	0	0
Povo	6	3	2014	8.19	0	0
Povo	7	3	2014	10.94625	0	0
Povo	8	3	2014	11.13875	0	0
Povo	9	3	2014	10.93	0	0
Povo	10	3	2014	10.86625	0	0
Povo	11	3	2014	9.335	0	0
Povo	12	3	2014	12.19375	0	0
Povo	13	3	2014	10.80375	0	0
Povo	14	3	2014	13.34625	0	0
Povo	15	3	2014	14.43375	0	0
Povo	16	3	2014	15.50625	0	0
Povo	17	3	2014	16.495	0	0
Povo	18	3	2014	12.585	0	0
Povo	19	3	2014	15.01625	0	0
Povo	20	3	2014	13.5875	0	0
Povo	21	3	2014	13.52625	0	0
Povo	22	3	2014	14.7725	0	0
Povo	23	3	2014	14.20625	0	0
Povo	24	3	2014	13.0975	0	0
Povo	25	3	2014	11.6825	0	0
Povo	26	3	2014	11.97625	0	0
Povo	27	3	2014	11.97	0	0
Povo	28	3	2014	12.04375	0	0
Povo	29	3	2014	10.62625	0	0
Povo	30	3	2014	13.80875	0	0
Povo	31	3	2014	12.20625	0	0
Povo	1	4	2014	10.0575	0	0
Povo	2	4	2014	13.02625	0	0
Povo	3	4	2014	15.0125	0	0
Povo	4	4	2014	14.33625	0	0
Povo	5	4	2014	15.84125	0	0
Povo	6	4	2014	14.9225	0	0
Povo	7	4	2014	14.93625	0	0
Povo	8	4	2014	16.42	0	0
Povo	9	4	2014	14.34	0	0
Povo	10	4	2014	16.2475	0	0
Povo	11	4	2014	16.2075	0	0
Povo	12	4	2014	17.13875	0	0
Povo	13	4	2014	15.7925	0	0
Povo	14	4	2014	15.34625	0	0
Povo	15	4	2014	13.52125	0	0
Povo	16	4	2014	12.8775	0	0
Povo	17	4	2014	14.58625	0	0
Povo	18	4	2014	15.22625	0	0
Povo	19	4	2014	16.22375	0	0
Povo	20	4	2014	16.41375	0	0
Povo	21	4	2014	16.365	0	0
Povo	22	4	2014	15.62875	0	0
Povo	23	4	2014	16.865	0	0
Povo	24	4	2014	18.17	0	0
Povo	25	4	2014	15.7725	0	0
Povo	26	4	2014	17.615	0	0
Povo	27	4	2014	17.0375	0	0
Povo	28	4	2014	17.6675	0	0
Povo	29	4	2014	15.81375	0	0
Povo	30	4	2014	17.39375	8	0
Povo	1	5	2014	14.76875	0	0
Povo	2	5	2014	16.4825	0	0
Povo	3	5	2014	16.5025	0	0
Povo	4	5	2014	17.355	0	0
Povo	5	5	2014	15.57625	0	0
Povo	6	5	2014	14.46625	0	0
Povo	7	5	2014	15.8675	0	0
Povo	8	5	2014	15.3775	0	0
Povo	9	5	2014	13.56625	0	0
Povo	10	5	2014	15.83875	0	0
Povo	11	5	2014	15.4625	0	0
Povo	12	5	2014	16.15125	0	0
Povo	13	5	2014	14.6625	0	0
Povo	14	5	2014	13.735	0	0
Povo	15	5	2014	15.315	0	0
Povo	16	5	2014	15.04	0	0
Povo	17	5	2014	16.6625	0	0
Povo	18	5	2014	17.125	0	0
Povo	19	5	2014	18.05875	0	0
Povo	20	5	2014	18.02	0	0
Povo	21	5	2014	19.7625	8	4
Povo	22	5	2014	18.73375	0	0
Povo	23	5	2014	20.70875	0	0
Povo	24	5	2014	20.79875	0	0
Povo	25	5	2014	20.13125	0	0
Povo	26	5	2014	19.77125	0	0
Povo	27	5	2014	19.62375	0	0
Povo	28	5	2014	19.3175	0	0
Povo	29	5	2014	18.38375	0	0
Povo	30	5	2014	19.1875	8	36
Povo	31	5	2014	20.04625	0	0
Povo	1	6	2014	20.76125	0	0
Povo	2	6	2014	20.705	0	0
Povo	3	6	2014	22.925	0	0
Povo	4	6	2014	23.72625	0	0
Povo	5	6	2014	24.23375	0	0
Povo	6	6	2014	20.78875	0	0
Povo	7	6	2014	25.17	0	0
Povo	8	6	2014	25.12375	0	0
Povo	9	6	2014	26.38125	0	0
Povo	10	6	2014	24.90625	0	0
Povo	11	6	2014	27.41125	8	16
Povo	12	6	2014	25.6775	0	0
Povo	13	6	2014	26.0775	0	0
Povo	14	6	2014	24.09125	0	0
Povo	15	6	2014	26.985	0	0
Povo	16	6	2014	25.9025	0	0
Povo	17	6	2014	24.01375	0	0
Povo	18	6	2014	22.67	0	0
Povo	19	6	2014	19.36625	0	0
Povo	20	6	2014	20.21875	0	0
Povo	21	6	2014	20.25875	0	0
Povo	22	6	2014	21.09625	0	0
Povo	23	6	2014	19.345	0	0
Povo	24	6	2014	20.445	0	0
Povo	25	6	2014	20.385	0	0
Povo	26	6	2014	19.14625	0	0
Povo	27	6	2014	20.24125	8	24
Povo	28	6	2014	19.37625	0	0
Povo	29	6	2014	19.105	0	0
Povo	30	6	2014	20.485	0	0
Povo	1	7	2014	19.07	0	0
Povo	2	7	2014	18.2575	0	0
Povo	3	7	2014	19.90375	0	0
Povo	4	7	2014	20.0175	0	0
Povo	5	7	2014	19.81125	0	0
Povo	6	7	2014	22.05875	0	0
Povo	7	7	2014	21.2875	0	0
Povo	8	7	2014	21.83	0	0
Povo	9	7	2014	22.2975	0	0
Povo	10	7	2014	21.935	8	12
Povo	11	7	2014	21.07625	0	0
Povo	12	7	2014	23.2225	0	0
Povo	13	7	2014	22.04	0	0
Povo	14	7	2014	23.20625	0	0
Povo	15	7	2014	22.45375	0	0
Povo	16	7	2014	23.85	0	0
Povo	17	7	2014	24.125	0	0
Povo	18	7	2014	23.8875	0	0
Povo	19	7	2014	22.94125	0	0
Povo	20	7	2014	24.945	0	0
Povo	21	7	2014	24.92625	0	0
Povo	22	7	2014	24.105	0	0
Povo	23	7	2014	22.99875	0	0
Povo	24	7	2014	23.03	8	68
Povo	25	7	2014	22.83125	0	0
Povo	26	7	2014	20.925	0	0
Povo	27	7	2014	20.35	0	0
Povo	28	7	2014	20.87125	0	0
Povo	29	7	2014	21.46875	0	0
Povo	30	7	2014	22.27	0	0
Povo	31	7	2014	22.20125	0	0
Povo	1	8	2014	22.43125	0	0
Povo	2	8	2014	22.14125	0	0
Povo	3	8	2014	22.64875	0	0
Povo	4	8	2014	21.025	0	0
Povo	5	8	2014	19.25125	0	0
Povo	6	8	2014	22.46	0	0
Povo	7	8	2014	21.41625	8	66
Povo	8	8	2014	21.61375	0	0
Povo	9	8	2014	21.82625	0	0
Povo	10	8	2014	21.6225	0	0
Povo	11	8	2014	21	0	0
Povo	12	8	2014	18.58125	0	0
Povo	13	8	2014	19.2075	0	0
Povo	14	8	2014	18.8275	0	0
Povo	15	8	2014	18.00375	0	0
Povo	16	8	2014	16.74875	0	0
Povo	17	8	2014	18.7225	0	0
Povo	18	8	2014	18.21375	0	0
Povo	19	8	2014	18.7425	8	129
Povo	20	8	2014	18.68375	0	0
Povo	21	8	2014	18.73625	0	0
Povo	22	8	2014	17.715	0	0
Povo	23	8	2014	19.23625	0	0
Povo	24	8	2014	17.50375	0	0
Povo	25	8	2014	19.79	0	0
Povo	26	8	2014	19.46125	0	0
Povo	27	8	2014	19.96375	0	0
Povo	28	8	2014	19.6275	0	0
Povo	29	8	2014	17.6325	0	0
Povo	30	8	2014	19.35	0	0
Povo	31	8	2014	18.59	0	0
Povo	1	9	2014	19.5625	0	0
Povo	2	9	2014	18.9625	0	0
Povo	3	9	2014	20.0125	0	0
Povo	4	9	2014	19.65875	8	51
Povo	5	9	2014	19.83375	0	0
Povo	6	9	2014	17.965	0	0
Povo	7	9	2014	18.58125	0	0
Povo	8	9	2014	19.30875	0	0
Povo	9	9	2014	19.15	0	0
Povo	10	9	2014	18.44	0	0
Povo	11	9	2014	17.2725	0	0
Povo	12	9	2014	15.655	0	0
Povo	13	9	2014	16.33125	0	0
Povo	14	9	2014	16.79125	0	0
Povo	15	9	2014	17.68375	0	0
Povo	16	9	2014	16.84875	0	0
Povo	17	9	2014	16.68875	0	0
Povo	18	9	2014	17.64875	0	0
Povo	19	9	2014	16.9675	8	72
Povo	20	9	2014	17.36125	0	0
Povo	21	9	2014	16.4925	0	0
Povo	22	9	2014	18.20125	0	0
Povo	23	9	2014	16.02625	0	0
Povo	24	9	2014	16.66	0	0
Povo	25	9	2014	16.5625	0	0
Povo	26	9	2014	16.52625	0	0
Povo	27	9	2014	18.0625	0	0
Povo	28	9	2014	15.95	0	0
Povo	29	9	2014	18.68625	0	0
Povo	30	9	2014	17.96125	0	0
Povo	1	1	2015	-0.8483333333	0	0
Povo	2	1	2015	1.9833333333	0	0
Povo	3	1	2015	2.4083333333	0	0
Povo	4	1	2015	3.0083333333	0	0
Povo	5	1	2015	3.0433333333	0	0
Povo	6	1	2015	2.9183333333	0	0
Povo	7	1	2015	1.3266666667	0	0
Povo	8	1	2015	2.0333333333	0	0
Povo	9	1	2015	2.905	0	0
Povo	10	1	2015	4.4566666667	0	0
Povo	11	1	2015	4.155	0	0
Povo	12	1	2015	4.365	0	0
Povo	13	1	2015	2.8216666667	0	0
Povo	14	1	2015	3.09	0	0
Povo	15	1	2015	2.7016666667	0	0
Povo	16	1	2015	2.7033333333	0	0
Povo	17	1	2015	2.4483333333	0	0
Povo	18	1	2015	2.3716666667	0	0
Povo	19	1	2015	2.2083333333	0	0
Povo	20	1	2015	0.7316666667	0	0
Povo	21	1	2015	2.76	0	0
Povo	22	1	2015	3.44	0	0
Povo	23	1	2015	3.545	0	0
Povo	24	1	2015	4.6933333333	0	0
Povo	25	1	2015	2.2516666667	0	0
Povo	26	1	2015	1.4233333333	0	0
Povo	27	1	2015	0.2183333333	0	0
Povo	28	1	2015	1.13	0	0
Povo	29	1	2015	0.3966666667	0	0
Povo	30	1	2015	-0.1233333333	0	0
Povo	31	1	2015	-0.67	0	0
Povo	1	2	2015	-1.6116666667	0	0
Povo	2	2	2015	-0.93	0	0
Povo	3	2	2015	-0.7366666667	0	0
Povo	4	2	2015	-0.3766666667	0	0
Povo	5	2	2015	-0.5266666667	0	0
Povo	6	2	2015	-0.0233333333	0	0
Povo	7	2	2015	2.8733333333	0	0
Povo	8	2	2015	2.925	0	0
Povo	9	2	2015	2.0016666667	0	0
Povo	10	2	2015	5.0933333333	0	0
Povo	11	2	2015	5.8583333333	0	0
Povo	12	2	2015	3.795	0	0
Povo	13	2	2015	5.1866666667	0	0
Povo	14	2	2015	5.855	0	0
Povo	15	2	2015	5.7666666667	0	0
Povo	16	2	2015	5.2766666667	0	0
Povo	17	2	2015	5.5366666667	0	0
Povo	18	2	2015	6.3533333333	0	0
Povo	19	2	2015	4.5816666667	0	0
Povo	20	2	2015	5.36	0	0
Povo	21	2	2015	5.5866666667	0	0
Povo	22	2	2015	6.1	0	0
Povo	23	2	2015	5.2033333333	0	0
Povo	24	2	2015	6.0133333333	0	0
Povo	25	2	2015	5.9266666667	0	0
Povo	26	2	2015	6.38	0	0
Povo	27	2	2015	7.44	0	0
Povo	28	2	2015	6.8483333333	0	0
Povo	1	3	2015	7.4066666667	0	0
Povo	2	3	2015	7.7783333333	0	0
Povo	3	3	2015	7.785	0	0
Povo	4	3	2015	6.0583333333	0	0
Povo	5	3	2015	7.0716666667	0	0
Povo	6	3	2015	8.665	0	0
Povo	7	3	2015	6.4916666667	0	0
Povo	8	3	2015	7.0866666667	0	0
Povo	9	3	2015	8.7216666667	0	0
Povo	10	3	2015	9.4133333333	0	0
Povo	11	3	2015	10.42	0	0
Povo	12	3	2015	9.2516666667	0	0
Povo	13	3	2015	9.8616666667	0	0
Povo	14	3	2015	8.64	0	0
Povo	15	3	2015	9.8966666667	0	0
Povo	16	3	2015	10.4516666667	0	0
Povo	17	3	2015	10.1533333333	0	0
Povo	18	3	2015	9.935	0	0
Povo	19	3	2015	11.92	0	0
Povo	20	3	2015	10.765	0	0
Povo	21	3	2015	11.05	0	0
Povo	22	3	2015	11.02	0	0
Povo	23	3	2015	11.0483333333	0	0
Povo	24	3	2015	12.955	0	0
Povo	25	3	2015	13.7733333333	0	0
Povo	26	3	2015	14.17	0	0
Povo	27	3	2015	12.1483333333	0	0
Povo	28	3	2015	12.9433333333	0	0
Povo	29	3	2015	13	0	0
Povo	30	3	2015	13.3916666667	0	0
Povo	31	3	2015	14.57	0	0
Povo	1	4	2015	10.8916666667	0	0
Povo	2	4	2015	12.8666666667	0	0
Povo	3	4	2015	12.2233333333	0	0
Povo	4	4	2015	11.3566666667	0	0
Povo	5	4	2015	10.7983333333	0	0
Povo	6	4	2015	9.3283333333	0	0
Povo	7	4	2015	12.585	0	0
Povo	8	4	2015	11.4483333333	0	0
Povo	9	4	2015	15.6116666667	0	0
Povo	10	4	2015	15.2883333333	0	0
Povo	11	4	2015	16.36	0	0
Povo	12	4	2015	15.9916666667	0	0
Povo	13	4	2015	15.9383333333	0	0
Povo	14	4	2015	16.3483333333	0	0
Povo	15	4	2015	13.8216666667	0	0
Povo	16	4	2015	16.21	0	0
Povo	17	4	2015	13.74	0	0
Povo	18	4	2015	14.765	0	0
Povo	19	4	2015	12.105	0	0
Povo	20	4	2015	15.3816666667	0	0
Povo	21	4	2015	18.6383333333	0	0
Povo	22	4	2015	18.505	0	0
Povo	23	4	2015	17.2233333333	0	0
Povo	24	4	2015	15.3116666667	0	0
Povo	25	4	2015	18.2716666667	0	0
Povo	26	4	2015	18.1933333333	0	0
Povo	27	4	2015	18.2333333333	0	0
Povo	28	4	2015	18.4466666667	0	0
Povo	29	4	2015	16.93	0	0
Povo	30	4	2015	17.4	0	0
Povo	1	5	2015	17.515	0	0
Povo	2	5	2015	17.0533333333	0	0
Povo	3	5	2015	18.2783333333	0	0
Povo	4	5	2015	19.7833333333	0	0
Povo	5	5	2015	19.01	0	0
Povo	6	5	2015	20.16	0	0
Povo	7	5	2015	20.815	0	0
Povo	8	5	2015	19.6833333333	6	0
Povo	9	5	2015	19.7766666667	0	0
Povo	10	5	2015	18.3033333333	0	0
Povo	11	5	2015	19.505	0	0
Povo	12	5	2015	18.7083333333	0	0
Povo	13	5	2015	18.7066666667	0	0
Povo	14	5	2015	19.1433333333	0	0
Povo	15	5	2015	18.56	0	0
Povo	16	5	2015	18.7416666667	0	0
Povo	17	5	2015	18.9933333333	0	0
Povo	18	5	2015	19.0383333333	0	0
Povo	19	5	2015	19.2866666667	0	0
Povo	20	5	2015	18.1416666667	0	0
Povo	21	5	2015	19.17	0	0
Povo	22	5	2015	18.8283333333	0	0
Povo	23	5	2015	18.3366666667	0	0
Povo	24	5	2015	17.3216666667	0	0
Povo	25	5	2015	17.6383333333	0	0
Povo	26	5	2015	17.9333333333	6	9
Povo	27	5	2015	18.6666666667	0	0
Povo	28	5	2015	16.3366666667	0	0
Povo	29	5	2015	17.47	0	0
Povo	30	5	2015	17.4333333333	0	0
Povo	31	5	2015	18.35	0	0
Povo	1	6	2015	18.5666666667	0	0
Povo	2	6	2015	21.77	0	0
Povo	3	6	2015	24.8	0	0
Povo	4	6	2015	24.9183333333	0	0
Povo	5	6	2015	26.225	0	0
Povo	6	6	2015	24.285	0	0
Povo	7	6	2015	23.47	0	0
Povo	8	6	2015	23.7716666667	0	0
Povo	9	6	2015	23.115	0	0
Povo	10	6	2015	22.0433333333	5	20
Povo	11	6	2015	22.675	0	0
Povo	12	6	2015	22.4	0	0
Povo	13	6	2015	21.91	0	0
Povo	14	6	2015	20.775	0	0
Povo	15	6	2015	20.8116666667	0	0
Povo	16	6	2015	20.9333333333	0	0
Povo	17	6	2015	20.8933333333	0	0
Povo	18	6	2015	20.465	0	0
Povo	19	6	2015	19.4483333333	0	0
Povo	20	6	2015	18.2983333333	0	0
Povo	21	6	2015	19.4433333333	0	0
Povo	22	6	2015	19.7883333333	0	0
Povo	23	6	2015	18.9533333333	6	18
Povo	24	6	2015	19.5866666667	0	0
Povo	25	6	2015	20.9833333333	0	0
Povo	26	6	2015	23.0916666667	0	0
Povo	27	6	2015	24.845	0	0
Povo	28	6	2015	23.8716666667	0	0
Povo	29	6	2015	25.53	0	0
Povo	30	6	2015	25.7483333333	0	0
Povo	1	7	2015	25.1183333333	0	0
Povo	2	7	2015	25.9016666667	0	0
Povo	3	7	2015	25.8683333333	0	0
Povo	4	7	2015	24.3083333333	0	0
Povo	5	7	2015	27.655	0	0
Povo	6	7	2015	26.5033333333	0	0
Povo	7	7	2015	27.515	6	120
Povo	8	7	2015	25.0966666667	0	0
Povo	9	7	2015	26.1116666667	0	0
Povo	10	7	2015	24.8633333333	0	0
Povo	11	7	2015	25.4833333333	0	0
Povo	12	7	2015	27.4	0	0
Povo	13	7	2015	27.6	0	0
Povo	14	7	2015	27.6283333333	0	0
Povo	15	7	2015	25.435	0	0
Povo	16	7	2015	27.9766666667	0	0
Povo	17	7	2015	25.74	0	0
Povo	18	7	2015	27.815	0	0
Povo	19	7	2015	29.095	0	0
Povo	20	7	2015	28.535	0	0
Povo	21	7	2015	28.84	6	135
Povo	22	7	2015	28.665	0	0
Povo	23	7	2015	29.1066666667	0	0
Povo	24	7	2015	27.29	0	0
Povo	25	7	2015	26.375	0	0
Povo	26	7	2015	26.7433333333	0	0
Povo	27	7	2015	24.3933333333	0	0
Povo	28	7	2015	27.205	0	0
Povo	29	7	2015	26.7366666667	0	0
Povo	30	7	2015	24.665	0	0
Povo	31	7	2015	23.5416666667	0	0
Povo	1	8	2015	26.39	0	0
Povo	2	8	2015	23.705	0	0
Povo	3	8	2015	25.6066666667	0	0
Povo	4	8	2015	27.5866666667	6	158
Povo	5	8	2015	27.0633333333	0	0
Povo	6	8	2015	28.8133333333	0	0
Povo	7	8	2015	27.3266666667	0	0
Povo	8	8	2015	27.7066666667	0	0
Povo	9	8	2015	26.2566666667	0	0
Povo	10	8	2015	27.2366666667	0	0
Povo	11	8	2015	26	0	0
Povo	12	8	2015	27.26	0	0
Povo	13	8	2015	28.745	0	0
Povo	14	8	2015	27.3333333333	0	0
Povo	15	8	2015	26.96	0	0
Povo	16	8	2015	26.9183333333	0	0
Povo	17	8	2015	25.215	0	0
Povo	18	8	2015	24.3783333333	6	178
Povo	19	8	2015	24.225	0	0
Povo	20	8	2015	22.7116666667	0	0
Povo	21	8	2015	20.375	0	0
Povo	22	8	2015	21.6516666667	0	0
Povo	23	8	2015	22.9016666667	0	0
Povo	24	8	2015	24.3433333333	0	0
Povo	25	8	2015	23.205	0	0
Povo	26	8	2015	22.6183333333	0	0
Povo	27	8	2015	23.7833333333	0	0
Povo	28	8	2015	23.2883333333	0	0
Povo	29	8	2015	26.03	0	0
Povo	30	8	2015	25.6683333333	0	0
Povo	31	8	2015	25.5633333333	0	0
Povo	1	9	2015	22.46	6	317
Povo	2	9	2015	23.77	0	0
Povo	3	9	2015	22.3983333333	0	0
Povo	4	9	2015	20.065	0	0
Povo	5	9	2015	18.6433333333	0	0
Povo	6	9	2015	17.1133333333	0	0
Povo	7	9	2015	17.4116666667	0	0
Povo	8	9	2015	15.9333333333	0	0
Povo	9	9	2015	17.8783333333	0	0
Povo	10	9	2015	17.1433333333	0	0
Povo	11	9	2015	16.3566666667	0	0
Povo	12	9	2015	16.6566666667	0	0
Povo	13	9	2015	18.2233333333	0	0
Povo	14	9	2015	19.4666666667	0	0
Povo	15	9	2015	19.7816666667	0	0
Povo	16	9	2015	19.5066666667	6	136
Povo	17	9	2015	19.825	0	0
Povo	18	9	2015	19.75	0	0
Povo	19	9	2015	17.5533333333	0	0
Povo	20	9	2015	18.32	0	0
Povo	21	9	2015	17.65	0	0
Povo	22	9	2015	17.6433333333	0	0
Povo	23	9	2015	15.715	0	0
Povo	24	9	2015	16.6583333333	0	0
Povo	25	9	2015	16.8083333333	0	0
Povo	26	9	2015	16.09	0	0
Povo	27	9	2015	15.8333333333	0	0
Povo	28	9	2015	15.6616666667	0	0
Povo	29	9	2015	14.3883333333	0	0
Povo	30	9	2015	13.1583333333	0	0
Riva del Garda	1	1	2014	1.4925	0	0
Riva del Garda	2	1	2014	2.04125	0	0
Riva del Garda	3	1	2014	2.88625	0	0
Riva del Garda	4	1	2014	3.345	0	0
Riva del Garda	5	1	2014	2.58	0	0
Riva del Garda	6	1	2014	6.21625	0	0
Riva del Garda	7	1	2014	6.4225	0	0
Riva del Garda	8	1	2014	6.42625	0	0
Riva del Garda	9	1	2014	5.9925	0	0
Riva del Garda	10	1	2014	6.60625	0	0
Riva del Garda	11	1	2014	6.615	0	0
Riva del Garda	12	1	2014	6.305	0	0
Riva del Garda	13	1	2014	5.91125	0	0
Riva del Garda	14	1	2014	5.6225	0	0
Riva del Garda	15	1	2014	4.94	0	0
Riva del Garda	16	1	2014	4.19625	0	0
Riva del Garda	17	1	2014	2.41	0	0
Riva del Garda	18	1	2014	5.36	0	0
Riva del Garda	19	1	2014	3.75125	0	0
Riva del Garda	20	1	2014	2.96375	0	0
Riva del Garda	21	1	2014	3.515	0	0
Riva del Garda	22	1	2014	4.54	0	0
Riva del Garda	23	1	2014	3.98375	0	0
Riva del Garda	24	1	2014	3.6725	0	0
Riva del Garda	25	1	2014	5.29375	0	0
Riva del Garda	26	1	2014	0.58875	0	0
Riva del Garda	27	1	2014	2.01	0	0
Riva del Garda	28	1	2014	1.61125	0	0
Riva del Garda	29	1	2014	1.33625	0	0
Riva del Garda	30	1	2014	1.54	0	0
Riva del Garda	31	1	2014	2.4125	0	0
Riva del Garda	1	2	2014	2.19625	0	0
Riva del Garda	2	2	2014	2.735	0	0
Riva del Garda	3	2	2014	3.11125	0	0
Riva del Garda	4	2	2014	3.9325	0	0
Riva del Garda	5	2	2014	5.20625	0	0
Riva del Garda	6	2	2014	6.43	0	0
Riva del Garda	7	2	2014	6.06375	0	0
Riva del Garda	8	2	2014	5.8	0	0
Riva del Garda	9	2	2014	5.65875	0	0
Riva del Garda	10	2	2014	5.52625	0	0
Riva del Garda	11	2	2014	5.1075	0	0
Riva del Garda	12	2	2014	5.275	0	0
Riva del Garda	13	2	2014	4.75875	0	0
Riva del Garda	14	2	2014	4.4625	0	0
Riva del Garda	15	2	2014	5.31	0	0
Riva del Garda	16	2	2014	5.80125	0	0
Riva del Garda	17	2	2014	7.1775	0	0
Riva del Garda	18	2	2014	7.7775	0	0
Riva del Garda	19	2	2014	7.4975	0	0
Riva del Garda	20	2	2014	7.4	0	0
Riva del Garda	21	2	2014	7.75625	0	0
Riva del Garda	22	2	2014	7.07375	0	0
Riva del Garda	23	2	2014	7.315	0	0
Riva del Garda	24	2	2014	8.4075	0	0
Riva del Garda	25	2	2014	6.555	0	0
Riva del Garda	26	2	2014	7.4675	0	0
Riva del Garda	27	2	2014	7.55625	0	0
Riva del Garda	28	2	2014	8.0325	0	0
Riva del Garda	1	3	2014	8.16375	0	0
Riva del Garda	2	3	2014	9.95	0	0
Riva del Garda	3	3	2014	10.97375	0	0
Riva del Garda	4	3	2014	11.2875	0	0
Riva del Garda	5	3	2014	10.3875	0	0
Riva del Garda	6	3	2014	9.255	0	0
Riva del Garda	7	3	2014	11.95	0	0
Riva del Garda	8	3	2014	9.87	0	0
Riva del Garda	9	3	2014	11.32375	0	0
Riva del Garda	10	3	2014	10.945	0	0
Riva del Garda	11	3	2014	11.42125	0	0
Riva del Garda	12	3	2014	12.2375	0	0
Riva del Garda	13	3	2014	10.07125	0	0
Riva del Garda	14	3	2014	13.90125	0	0
Riva del Garda	15	3	2014	13.73625	0	0
Riva del Garda	16	3	2014	14.00125	0	0
Riva del Garda	17	3	2014	14.66	0	0
Riva del Garda	18	3	2014	13.28875	0	0
Riva del Garda	19	3	2014	14.6125	0	0
Riva del Garda	20	3	2014	14.56	0	0
Riva del Garda	21	3	2014	13.51	0	0
Riva del Garda	22	3	2014	14.0675	0	0
Riva del Garda	23	3	2014	14.16125	0	0
Riva del Garda	24	3	2014	11.09	0	0
Riva del Garda	25	3	2014	10.30125	0	0
Riva del Garda	26	3	2014	13.41875	0	0
Riva del Garda	27	3	2014	13.30125	0	0
Riva del Garda	28	3	2014	12.90125	0	0
Riva del Garda	29	3	2014	11.78375	0	0
Riva del Garda	30	3	2014	14.1075	0	0
Riva del Garda	31	3	2014	12.51125	0	0
Riva del Garda	1	4	2014	13.3325	0	0
Riva del Garda	2	4	2014	14.08	0	0
Riva del Garda	3	4	2014	14.89875	0	0
Riva del Garda	4	4	2014	15.38625	0	0
Riva del Garda	5	4	2014	16.22	0	0
Riva del Garda	6	4	2014	15.7	0	0
Riva del Garda	7	4	2014	15.585	0	0
Riva del Garda	8	4	2014	16.63625	0	0
Riva del Garda	9	4	2014	14.42125	0	0
Riva del Garda	10	4	2014	16.215	0	0
Riva del Garda	11	4	2014	15.175	0	0
Riva del Garda	12	4	2014	15.34	0	0
Riva del Garda	13	4	2014	14.66875	0	0
Riva del Garda	14	4	2014	14.08625	0	0
Riva del Garda	15	4	2014	14.96125	0	0
Riva del Garda	16	4	2014	12.97875	0	0
Riva del Garda	17	4	2014	13.22625	0	0
Riva del Garda	18	4	2014	13.89875	0	0
Riva del Garda	19	4	2014	14.02	0	0
Riva del Garda	20	4	2014	14.0275	0	0
Riva del Garda	21	4	2014	15.6075	0	0
Riva del Garda	22	4	2014	16.3275	0	0
Riva del Garda	23	4	2014	18.4125	0	0
Riva del Garda	24	4	2014	19.4025	0	0
Riva del Garda	25	4	2014	17.35625	0	0
Riva del Garda	26	4	2014	15.9425	0	0
Riva del Garda	27	4	2014	17.89875	0	0
Riva del Garda	28	4	2014	19.43875	0	0
Riva del Garda	29	4	2014	15.45125	0	0
Riva del Garda	30	4	2014	18.07	8	0
Riva del Garda	1	5	2014	17.195	0	0
Riva del Garda	2	5	2014	17.87875	0	0
Riva del Garda	3	5	2014	16.255	0	0
Riva del Garda	4	5	2014	18.61	0	0
Riva del Garda	5	5	2014	15.50625	0	0
Riva del Garda	6	5	2014	16.3675	0	0
Riva del Garda	7	5	2014	16.96	0	0
Riva del Garda	8	5	2014	17.5575	0	0
Riva del Garda	9	5	2014	16.33	0	0
Riva del Garda	10	5	2014	18.0275	0	0
Riva del Garda	11	5	2014	17.67375	0	0
Riva del Garda	12	5	2014	17.795	0	0
Riva del Garda	13	5	2014	15.615	0	0
Riva del Garda	14	5	2014	14.795	8	4
Riva del Garda	15	5	2014	17.30125	0	0
Riva del Garda	16	5	2014	17.03875	0	0
Riva del Garda	17	5	2014	17.04875	0	0
Riva del Garda	18	5	2014	19.18375	0	0
Riva del Garda	19	5	2014	20.68	0	0
Riva del Garda	20	5	2014	21.31875	0	0
Riva del Garda	21	5	2014	20.0725	0	0
Riva del Garda	22	5	2014	18.79375	0	0
Riva del Garda	23	5	2014	21.91125	0	0
Riva del Garda	24	5	2014	22.3425	0	0
Riva del Garda	25	5	2014	21.185	0	0
Riva del Garda	26	5	2014	22.19375	0	0
Riva del Garda	27	5	2014	21.9575	0	0
Riva del Garda	28	5	2014	20.82375	0	0
Riva del Garda	29	5	2014	19.70125	0	0
Riva del Garda	30	5	2014	19.27625	8	24
Riva del Garda	31	5	2014	19.34	0	0
Riva del Garda	1	6	2014	20.6325	0	0
Riva del Garda	2	6	2014	23.185	0	0
Riva del Garda	3	6	2014	24.11	0	0
Riva del Garda	4	6	2014	24.71625	0	0
Riva del Garda	5	6	2014	23.26125	0	0
Riva del Garda	6	6	2014	22.11875	0	0
Riva del Garda	7	6	2014	25.16625	0	0
Riva del Garda	8	6	2014	26.26	0	0
Riva del Garda	9	6	2014	27.3425	0	0
Riva del Garda	10	6	2014	25.97875	0	0
Riva del Garda	11	6	2014	28.6625	8	33
Riva del Garda	12	6	2014	25.9575	0	0
Riva del Garda	13	6	2014	26.22875	0	0
Riva del Garda	14	6	2014	27.10625	0	0
Riva del Garda	15	6	2014	27.04625	0	0
Riva del Garda	16	6	2014	26.4575	0	0
Riva del Garda	17	6	2014	26.565	0	0
Riva del Garda	18	6	2014	23.56	0	0
Riva del Garda	19	6	2014	21.94375	0	0
Riva del Garda	20	6	2014	20.00625	0	0
Riva del Garda	21	6	2014	20.43	0	0
Riva del Garda	22	6	2014	20.5475	0	0
Riva del Garda	23	6	2014	19.96	0	0
Riva del Garda	24	6	2014	19.32125	0	0
Riva del Garda	25	6	2014	19.76375	0	0
Riva del Garda	26	6	2014	20.035	0	0
Riva del Garda	27	6	2014	20.11	8	25
Riva del Garda	28	6	2014	20.505	0	0
Riva del Garda	29	6	2014	19.76625	0	0
Riva del Garda	30	6	2014	20.9425	0	0
Riva del Garda	1	7	2014	19.6175	0	0
Riva del Garda	2	7	2014	19.305	0	0
Riva del Garda	3	7	2014	19.68875	0	0
Riva del Garda	4	7	2014	21.12125	0	0
Riva del Garda	5	7	2014	20.55625	0	0
Riva del Garda	6	7	2014	23.0475	0	0
Riva del Garda	7	7	2014	21.92625	0	0
Riva del Garda	8	7	2014	22.07375	0	0
Riva del Garda	9	7	2014	21.80625	0	0
Riva del Garda	10	7	2014	19.65875	8	66
Riva del Garda	11	7	2014	20.34375	0	0
Riva del Garda	12	7	2014	21.46375	0	0
Riva del Garda	13	7	2014	23.7025	0	0
Riva del Garda	14	7	2014	23.7175	0	0
Riva del Garda	15	7	2014	22.76875	0	0
Riva del Garda	16	7	2014	24.45375	0	0
Riva del Garda	17	7	2014	22.845	0	0
Riva del Garda	18	7	2014	23.405	0	0
Riva del Garda	19	7	2014	23.6425	0	0
Riva del Garda	20	7	2014	25.33875	0	0
Riva del Garda	21	7	2014	25.59625	0	0
Riva del Garda	22	7	2014	24.6125	0	0
Riva del Garda	23	7	2014	24.98375	0	0
Riva del Garda	24	7	2014	22.8875	8	50
Riva del Garda	25	7	2014	22.02	0	0
Riva del Garda	26	7	2014	20.9925	0	0
Riva del Garda	27	7	2014	19.84375	0	0
Riva del Garda	28	7	2014	21.42125	0	0
Riva del Garda	29	7	2014	22.8525	0	0
Riva del Garda	30	7	2014	23.64	0	0
Riva del Garda	31	7	2014	22.6225	0	0
Riva del Garda	1	8	2014	23.5075	0	0
Riva del Garda	2	8	2014	23.935	0	0
Riva del Garda	3	8	2014	23.81875	0	0
Riva del Garda	4	8	2014	21.5775	0	0
Riva del Garda	5	8	2014	22.9	0	0
Riva del Garda	6	8	2014	23.23125	0	0
Riva del Garda	7	8	2014	23.21625	0	0
Riva del Garda	8	8	2014	23.365	0	0
Riva del Garda	9	8	2014	23.40625	0	0
Riva del Garda	10	8	2014	22.88	0	0
Riva del Garda	11	8	2014	23.4625	0	0
Riva del Garda	12	8	2014	21.79625	8	177
Riva del Garda	13	8	2014	21.385	0	0
Riva del Garda	14	8	2014	20.7475	0	0
Riva del Garda	15	8	2014	19.36	0	0
Riva del Garda	16	8	2014	18.08375	0	0
Riva del Garda	17	8	2014	20.505	0	0
Riva del Garda	18	8	2014	20.405	0	0
Riva del Garda	19	8	2014	20.30625	8	114
Riva del Garda	20	8	2014	20.37375	0	0
Riva del Garda	21	8	2014	20.805	0	0
Riva del Garda	22	8	2014	20.845	0	0
Riva del Garda	23	8	2014	20.7175	0	0
Riva del Garda	24	8	2014	18.38375	0	0
Riva del Garda	25	8	2014	20.74375	0	0
Riva del Garda	26	8	2014	21.07375	0	0
Riva del Garda	27	8	2014	19.9575	0	0
Riva del Garda	28	8	2014	20.24	0	0
Riva del Garda	29	8	2014	18.4	0	0
Riva del Garda	30	8	2014	20.45375	0	0
Riva del Garda	31	8	2014	20.12125	0	0
Riva del Garda	1	9	2014	20.1925	0	0
Riva del Garda	2	9	2014	20.985	0	0
Riva del Garda	3	9	2014	21.565	0	0
Riva del Garda	4	9	2014	21.46375	8	106
Riva del Garda	5	9	2014	21.30375	0	0
Riva del Garda	6	9	2014	20.40625	0	0
Riva del Garda	7	9	2014	17.8775	0	0
Riva del Garda	8	9	2014	20.56625	0	0
Riva del Garda	9	9	2014	20.7525	0	0
Riva del Garda	10	9	2014	19.09875	0	0
Riva del Garda	11	9	2014	17.09625	0	0
Riva del Garda	12	9	2014	16.65375	0	0
Riva del Garda	13	9	2014	18.1625	0	0
Riva del Garda	14	9	2014	18.12375	0	0
Riva del Garda	15	9	2014	17.34375	0	0
Riva del Garda	16	9	2014	17.105	0	0
Riva del Garda	17	9	2014	17.72125	8	191
Riva del Garda	18	9	2014	18.54875	0	0
Riva del Garda	19	9	2014	18.96	0	0
Riva del Garda	20	9	2014	19.07875	0	0
Riva del Garda	21	9	2014	18.90125	0	0
Riva del Garda	22	9	2014	20.79	0	0
Riva del Garda	23	9	2014	17.3775	0	0
Riva del Garda	24	9	2014	17.8	0	0
Riva del Garda	25	9	2014	17.84875	0	0
Riva del Garda	26	9	2014	19.35875	0	0
Riva del Garda	27	9	2014	18.84875	0	0
Riva del Garda	28	9	2014	19.12375	0	0
Riva del Garda	29	9	2014	20.01375	0	0
Riva del Garda	30	9	2014	19.545	0	0
Riva del Garda	1	1	2015	1.5066666667	0	0
Riva del Garda	2	1	2015	3.3166666667	0	0
Riva del Garda	3	1	2015	3.3916666667	0	0
Riva del Garda	4	1	2015	6.9016666667	0	0
Riva del Garda	5	1	2015	4.7583333333	0	0
Riva del Garda	6	1	2015	4.0233333333	0	0
Riva del Garda	7	1	2015	3.77	0	0
Riva del Garda	8	1	2015	3.305	0	0
Riva del Garda	9	1	2015	4.9133333333	0	0
Riva del Garda	10	1	2015	8.1966666667	0	0
Riva del Garda	11	1	2015	6.115	0	0
Riva del Garda	12	1	2015	5.4116666667	0	0
Riva del Garda	13	1	2015	5.7033333333	0	0
Riva del Garda	14	1	2015	5.8283333333	0	0
Riva del Garda	15	1	2015	5.2233333333	0	0
Riva del Garda	16	1	2015	4.2583333333	0	0
Riva del Garda	17	1	2015	4.51	0	0
Riva del Garda	18	1	2015	4.5833333333	0	0
Riva del Garda	19	1	2015	3.6666666667	0	0
Riva del Garda	20	1	2015	4.4916666667	0	0
Riva del Garda	21	1	2015	3.7816666667	0	0
Riva del Garda	22	1	2015	4.6	0	0
Riva del Garda	23	1	2015	4.77	0	0
Riva del Garda	24	1	2015	4.1966666667	0	0
Riva del Garda	25	1	2015	2.81	0	0
Riva del Garda	26	1	2015	2.8733333333	0	0
Riva del Garda	27	1	2015	2.34	0	0
Riva del Garda	28	1	2015	2.8766666667	0	0
Riva del Garda	29	1	2015	2.5016666667	0	0
Riva del Garda	30	1	2015	2.3266666667	0	0
Riva del Garda	31	1	2015	0.9216666667	0	0
Riva del Garda	1	2	2015	1.4283333333	0	0
Riva del Garda	2	2	2015	1.2533333333	0	0
Riva del Garda	3	2	2015	2.05	0	0
Riva del Garda	4	2	2015	0.765	0	0
Riva del Garda	5	2	2015	0.85	0	0
Riva del Garda	6	2	2015	1.6133333333	0	0
Riva del Garda	7	2	2015	2.035	0	0
Riva del Garda	8	2	2015	1.73	0	0
Riva del Garda	9	2	2015	3.9766666667	0	0
Riva del Garda	10	2	2015	5.8516666667	0	0
Riva del Garda	11	2	2015	7.2466666667	0	0
Riva del Garda	12	2	2015	5.7083333333	0	0
Riva del Garda	13	2	2015	5.59	0	0
Riva del Garda	14	2	2015	3.9633333333	0	0
Riva del Garda	15	2	2015	6.39	0	0
Riva del Garda	16	2	2015	6.6566666667	0	0
Riva del Garda	17	2	2015	7.555	0	0
Riva del Garda	18	2	2015	6.4983333333	0	0
Riva del Garda	19	2	2015	6.0583333333	0	0
Riva del Garda	20	2	2015	6.1633333333	0	0
Riva del Garda	21	2	2015	6.0216666667	0	0
Riva del Garda	22	2	2015	7.02	0	0
Riva del Garda	23	2	2015	5.585	0	0
Riva del Garda	24	2	2015	6.2616666667	0	0
Riva del Garda	25	2	2015	6.8666666667	0	0
Riva del Garda	26	2	2015	9.2816666667	0	0
Riva del Garda	27	2	2015	8.4366666667	0	0
Riva del Garda	28	2	2015	8.0766666667	0	0
Riva del Garda	1	3	2015	8.975	0	0
Riva del Garda	2	3	2015	9.5316666667	0	0
Riva del Garda	3	3	2015	9.7866666667	0	0
Riva del Garda	4	3	2015	8.6833333333	0	0
Riva del Garda	5	3	2015	8.275	0	0
Riva del Garda	6	3	2015	9.8066666667	0	0
Riva del Garda	7	3	2015	6.3866666667	0	0
Riva del Garda	8	3	2015	7.2883333333	0	0
Riva del Garda	9	3	2015	9.0916666667	0	0
Riva del Garda	10	3	2015	9.8583333333	0	0
Riva del Garda	11	3	2015	10.2016666667	0	0
Riva del Garda	12	3	2015	10.5133333333	0	0
Riva del Garda	13	3	2015	9.6	0	0
Riva del Garda	14	3	2015	9.1366666667	0	0
Riva del Garda	15	3	2015	11.1183333333	0	0
Riva del Garda	16	3	2015	11.1266666667	0	0
Riva del Garda	17	3	2015	11.6333333333	0	0
Riva del Garda	18	3	2015	10.3733333333	0	0
Riva del Garda	19	3	2015	12.8066666667	0	0
Riva del Garda	20	3	2015	12.6783333333	0	0
Riva del Garda	21	3	2015	12.0966666667	0	0
Riva del Garda	22	3	2015	12.1166666667	0	0
Riva del Garda	23	3	2015	12.6666666667	0	0
Riva del Garda	24	3	2015	13.1766666667	0	0
Riva del Garda	25	3	2015	12.595	0	0
Riva del Garda	26	3	2015	13.8933333333	0	0
Riva del Garda	27	3	2015	13.5833333333	0	0
Riva del Garda	28	3	2015	15.2466666667	0	0
Riva del Garda	29	3	2015	15.4333333333	0	0
[truncated: 3,188 more rows]
